# Supplementary material for: An analysis of DNA methylation in human adipose tissue reveals differential modification of obesity genes before and after gastric bypass and weight loss
Source: Genome Biol. 2015 Jan 22;16(1):8. doi: 10.1186/s13059-014-0569-x (PMC4301800; doi:10.1186/s13059-014-0569-x)
Supplement: Additional file 2: — Annotated data for the 3,601 differentially methylated CpG sites passing Bonferroni correction in the analysis of subcutaneous adipose before and after weight loss. Illumina probe ID, probe type, gene name and accession number (as Illumina 450 K manifest) are shown along with methylation statistics; mean_beta_before and mean_beta_after present mean beta values before and after weight loss, respectively. [file 13059_2014_569_MOESM2_ESM.xls]

## Sheet: Sheet1
Illumina_probeID	mean_beta_before	mean_beta_after	delta_beta	t.stat	t.pval	Infinium_Design_Type	Chromosome	Genomic_Coordinate _build37	Strand	UCSC_RefGene_Name	UCSC_RefGene_Accession
cg21786289	0.695315	0.610315	0.085	10.1797	7.49e-08	I	1	854966	R	FLJ39609	NR_026874
cg15105996	0.639112	0.525747	0.113	11.1452	2.4e-08	I	1	855445	F	FLJ39609	NR_026874
cg00113194	0.763493	0.698086	0.065	14.3218	9.37e-10	I	1	884869	F	NOC2L	NM_015658
cg11211792	0.701993	0.611652	0.09	10.7643	3.72e-08	II	1	949634	R	ISG15	NM_005101
cg16526047	0.426129	0.348723	0.077	11.0381	2.71e-08	II	1	949893	F	ISG15	NM_005101
cg25973293	0.795153	0.719702	0.075	12.0871	8.52e-09	I	1	1061647	R
cg00082285	0.54727	0.419363	0.128	10.6157	4.43e-08	II	1	1097270	R
cg14166948	0.736831	0.643909	0.093	10.1489	7.78e-08	I	1	1099563	F
cg00152708	0.747993	0.682273	0.066	10.5318	4.9e-08	II	1	1104316	R	MIR429	NR_029957
cg14830045	0.424784	0.241703	0.183	10.7446	3.81e-08	I	1	1173264	F
cg20411340	0.397316	0.274591	0.123	10.9715	2.93e-08	II	1	1175370	R
cg23891364	0.485948	0.362522	0.123	10.5877	4.58e-08	I	1	1207789	R	UBE2J2;UBE2J2;UBE2J2;UBE2J2	NM_194315;NM_194457;NM_058167;NM_194458
cg22670128	0.569586	0.478813	0.091	10.8661	3.31e-08	II	1	1210100	R	UBE2J2;UBE2J2;UBE2J2;UBE2J2	NM_194458;NM_194457;NM_194315;NM_058167
cg22691336	0.583488	0.470999	0.112	11.1309	2.44e-08	I	1	1292638	F	MXRA8	NM_032348
cg13393580	0.673254	0.5765	0.097	12.7248	4.39e-09	I	1	1295077	R	MXRA8	NM_032348
cg00391668	0.418185	0.342933	0.075	10.3297	6.24e-08	II	1	1404073	R	ATAD3C	NM_001039211
cg07426077	0.840991	0.794703	0.046	10.0604	8.67e-08	II	1	1488581	R	SSU72	NM_014188
cg16652392	0.36847	0.247706	0.121	10.6065	4.48e-08	II	1	1826227	F
cg16926213	0.506866	0.316255	0.191	10.9288	3.08e-08	I	1	1841314	R
cg05132306	0.735226	0.672456	0.063	10.0648	8.62e-08	I	1	1846340	F	CALML6;CALML6	NM_138705;NM_138705
cg08730434	0.42087	0.353163	0.068	12.2615	7.09e-09	II	1	1878395	F
cg04314111	0.672219	0.560087	0.112	10.2735	6.68e-08	I	1	2003577	F	PRKCZ	NM_002744
cg11227141	0.613201	0.48026	0.133	11.9941	9.41e-09	II	1	2003650	R	PRKCZ;PRKCZ	NM_001033581;NM_002744
cg14418633	0.549191	0.388893	0.16	10.5638	4.72e-08	I	1	2005489	R	PRKCZ;PRKCZ	NM_002744;NM_001033581
cg03001333	0.710128	0.541934	0.168	14.2448	1.01e-09	I	1	2005560	R	PRKCZ;PRKCZ	NM_002744;NM_001033581
cg19906777	0.702024	0.608316	0.094	12.9088	3.64e-09	II	1	2023482	R	PRKCZ;PRKCZ	NM_002744;NM_001033581
cg18803110	0.872558	0.796907	0.076	10.9891	2.87e-08	I	1	2057439	F	PRKCZ;PRKCZ;PRKCZ	NM_001033582;NM_002744;NM_001033581
cg13480549	0.464727	0.564807	-0.1	-10.4214	5.59e-08	II	1	2058790	F	PRKCZ;PRKCZ;PRKCZ	NM_001033582;NM_002744;NM_001033581
cg25845463	0.397325	0.270671	0.127	11.078	2.59e-08	II	1	2064046	R	PRKCZ;PRKCZ;PRKCZ	NM_001033582;NM_002744;NM_001033581
cg24042578	0.488682	0.362143	0.127	10.7521	3.78e-08	II	1	2066981	R	PRKCZ;PRKCZ;PRKCZ	NM_001033582;NM_002744;NM_001033581
cg05937445	0.504192	0.357401	0.147	12.6171	4.9e-09	II	1	2135589	F	C1orf86	NM_001146310
cg27528222	0.601543	0.489674	0.112	13.1423	2.89e-09	I	1	2138953	F	C1orf86	NM_001146310
cg23632393	0.419654	0.256826	0.163	10.5434	4.83e-08	II	1	2145116	R
cg15007228	0.51267	0.370645	0.142	10.3057	6.42e-08	I	1	2210335	F	SKI	NM_003036
cg11809162	0.453437	0.364868	0.089	10.6094	4.47e-08	II	1	2241792	R
cg02237208	0.471102	0.338736	0.132	13.0679	3.11e-09	I	1	2250525	F
cg00567930	0.647396	0.554305	0.093	10.1285	7.97e-08	II	1	2250796	R
cg27222162	0.659038	0.546155	0.113	12.7008	4.5e-09	I	1	2250860	R
cg26808154	0.451806	0.262398	0.189	10.5303	4.91e-08	II	1	2285178	R	MORN1;LOC100129534	NM_024848;NR_024489
cg03533858	0.540823	0.354243	0.187	11.5154	1.58e-08	II	1	2324396	R	MORN1;RER1	NM_024848;NM_007033
cg07022634	0.620226	0.547255	0.073	9.96368	9.77e-08	II	1	2363608	F
cg22682172	0.578921	0.469165	0.11	11.7133	1.27e-08	II	1	2365064	R
cg23911852	0.574864	0.52511	0.05	11.8824	1.06e-08	I	1	2409853	F	PLCH2	NM_014638
cg15627072	0.617983	0.556822	0.061	10.9641	2.95e-08	II	1	2432621	R	PLCH2	NM_014638
cg12644668	0.825505	0.767324	0.058	12.4825	5.63e-09	I	1	2434215	F	PLCH2	NM_014638
cg20598921	0.550788	0.469708	0.081	10.2838	6.6e-08	I	1	2435827	R	PLCH2	NM_014638
cg15574442	0.782708	0.685372	0.097	13.1594	2.84e-09	I	1	2437658	F
cg17806162	0.348693	0.263523	0.085	10.9675	2.94e-08	I	1	2472133	R
cg14834391	0.694978	0.63235	0.063	18.7836	2.51e-11	I	1	2537342	F	MMEL1	NM_033467
cg17843887	0.700992	0.577665	0.123	14.567	7.49e-10	II	1	2542359	F	MMEL1	NM_033467
cg20744353	0.572654	0.505992	0.067	9.95296	9.9e-08	II	1	2724584	R
cg13923696	0.634511	0.53643	0.098	10.7117	3.96e-08	II	1	2772212	F
cg07972116	0.434114	0.319385	0.115	11.8923	1.05e-08	I	1	2822822	F
cg23640231	0.616089	0.474702	0.141	10.6288	4.37e-08	II	1	2844871	R
cg19846168	0.581129	0.466986	0.114	10.4573	5.35e-08	II	1	2845268	F
cg12415455	0.433862	0.29576	0.138	10.1202	8.05e-08	I	1	2846998	F
cg25880242	0.600758	0.473395	0.127	13.1305	2.92e-09	II	1	2847826	R
cg20141398	0.630108	0.548141	0.082	10.0937	8.32e-08	I	1	2928616	R
cg23969554	0.547363	0.394788	0.153	10.0719	8.55e-08	I	1	2979311	R	FLJ42875	NR_015440
cg07523753	0.413049	0.260005	0.153	10.4279	5.55e-08	II	1	2979582	R	FLJ42875	NR_015440
cg09074856	0.420268	0.290601	0.13	10.5382	4.86e-08	I	1	2979817	F	FLJ42875	NR_015440
cg05641535	0.458226	0.296231	0.162	10.4666	5.29e-08	II	1	3026154	F	PRDM16;PRDM16	NM_022114;NM_199454
cg03391389	0.630997	0.568989	0.062	10.0701	8.57e-08	II	1	3083061	R	PRDM16;PRDM16	NM_022114;NM_199454
cg13781678	0.40437	0.280417	0.124	10.0457	8.83e-08	II	1	3103106	R	PRDM16;PRDM16	NM_022114;NM_199454
cg11710123	0.654664	0.568995	0.086	12.8338	3.93e-09	I	1	3141992	F	PRDM16;PRDM16	NM_022114;NM_199454
cg03527274	0.50404	0.418237	0.086	10.1525	7.74e-08	II	1	3147443	R	PRDM16;PRDM16	NM_022114;NM_199454
cg16710099	0.57166	0.456441	0.115	11.7634	1.21e-08	II	1	3162173	F	PRDM16;PRDM16	NM_022114;NM_199454
cg15519786	0.50243	0.383114	0.119	11.6693	1.34e-08	I	1	3266440	F	PRDM16;PRDM16	NM_022114;NM_199454
cg01065697	0.611387	0.544002	0.067	10.0258	9.05e-08	II	1	3320738	F	PRDM16;PRDM16	NM_022114;NM_199454
cg09853936	0.431549	0.328219	0.103	11.1722	2.33e-08	II	1	3388196	R	ARHGEF16	NM_014448
cg06511312	0.85902	0.788952	0.07	10.1597	7.67e-08	I	1	3459949	F	MEGF6	NM_001409
cg02959364	0.604653	0.498839	0.106	12.5109	5.47e-09	II	1	3467219	F	MEGF6	NM_001409
cg15903571	0.418292	0.283309	0.135	10.1062	8.19e-08	II	1	3477302	F	MEGF6;MIR551A	NM_001409;NR_030277
cg07720540	0.657787	0.534855	0.123	13.7916	1.54e-09	II	1	3477442	F	MEGF6;MIR551A	NM_001409;NR_030277
cg20826162	0.628528	0.529021	0.1	11.4302	1.74e-08	I	1	3511710	F	MEGF6	NM_001409
cg18279180	0.743329	0.65579	0.088	10.2993	6.48e-08	II	1	3614190	R	TP73;TP73;TP73;TP73	NM_001126240;NM_005427;NM_001126242;NM_001126241
cg26810690	0.718094	0.612546	0.106	10.3913	5.79e-08	I	1	3622130	R	TP73;TP73;TP73;TP73	NM_001126240;NM_005427;NM_001126242;NM_001126241
cg16554148	0.607173	0.543229	0.064	11.5595	1.51e-08	II	1	3630882	F	TP73;TP73;TP73;TP73	NM_001126240;NM_005427;NM_001126242;NM_001126241
cg25352980	0.631875	0.55762	0.074	10.3999	5.73e-08	II	1	3635210	F	TP73;TP73;TP73;TP73	NM_001126240;NM_005427;NM_001126242;NM_001126241
cg17986341	0.50455	0.396558	0.108	9.98071	9.57e-08	II	1	3649771	F	TP73;TP73;TP73;TP73	NM_001126240;NM_001126242;NM_005427;NM_001126241
cg24361048	0.724988	0.684837	0.04	12.4951	5.56e-09	II	1	3652931	R	KIAA0495	NM_207306
cg04289045	0.819971	0.764004	0.056	10.6848	4.09e-08	II	1	3775105	R	KIAA0562;DFFB	NM_014704;NM_004402
cg19375403	0.552257	0.702352	-0.15	-9.99663	9.38e-08	II	1	3807709	R	C1orf174	NM_207356
cg10622019	0.762682	0.622073	0.141	14.1523	1.1e-09	I	1	4221485	R
cg07425646	0.632523	0.48628	0.146	13.5037	2.03e-09	I	1	4221616	R
cg23930133	0.697084	0.59677	0.1	10.1257	8e-08	I	1	4231220	F
cg15699050	0.534451	0.356492	0.178	10.0783	8.48e-08	II	1	5829340	F
cg24927323	0.897087	0.870688	0.026	12.9237	3.59e-09	II	1	5932625	R	NPHP4	NM_015102
cg05793604	0.789817	0.728127	0.062	10.5839	4.6e-08	II	1	6208188	F	CHD5	NM_015557
cg12396368	0.419646	0.321464	0.098	10.5724	4.67e-08	II	1	6294850	R	ICMT	NM_012405
cg05790960	0.65404	0.547658	0.106	11.7431	1.23e-08	II	1	6307676	R	GPR153	NM_207370
cg00014168	0.705628	0.643357	0.062	11.9524	9.84e-09	I	1	6511878	F	ESPN	NM_031475
cg01085974	0.778748	0.732781	0.046	10.3133	6.37e-08	II	1	6512509	F	ESPN	NM_031475
cg11404945	0.584205	0.501307	0.083	10.3127	6.37e-08	II	1	6521138	R
cg16711332	0.762572	0.657839	0.105	11.0015	2.83e-08	I	1	6531727	F	PLEKHG5;PLEKHG5;PLEKHG5;PLEKHG5;PLEKHG5	NM_001042664;NM_001042665;NM_198681;NM_020631;NM_001042663
cg04601090	0.480154	0.370107	0.11	11.1763	2.32e-08	II	1	6579837	R	PLEKHG5;PLEKHG5	NM_198681;NM_198681
cg10331119	0.672438	0.550915	0.122	10.4022	5.72e-08	II	1	7209666	R	CAMTA1	NM_015215
cg10434624	0.696347	0.618919	0.077	10.5712	4.67e-08	II	1	7722876	R	CAMTA1	NM_015215
cg00067518	0.599729	0.500533	0.099	9.95609	9.86e-08	II	1	7763225	R	CAMTA1	NM_015215
cg11388228	0.537802	0.352411	0.185	12.0191	9.16e-09	I	1	8410102	R
cg23606775	0.647691	0.751632	-0.104	-12.2358	7.28e-09	II	1	9790616	R	CLSTN1;CLSTN1	NM_001009566;NM_014944
cg03649796	0.484545	0.35047	0.134	10.8067	3.54e-08	II	1	10106565	F	UBE4B;UBE4B	NM_006048;NM_001105562
cg20163085	0.798953	0.643023	0.156	13.1951	2.74e-09	I	1	10510396	R	CORT;APITD1	NM_001302;NM_198544
cg16926809	0.56257	0.473415	0.089	10.0815	8.45e-08	II	1	10732464	R	CASZ1;CASZ1	NM_017766;NM_001079843
cg18437144	0.756617	0.66898	0.088	10.6522	4.25e-08	II	1	10788928	R	CASZ1;CASZ1	NM_001079843;NM_017766
cg11659361	0.629236	0.49456	0.135	11.5498	1.53e-08	II	1	11708292	F
cg24878594	0.584197	0.447133	0.137	11.6691	1.34e-08	I	1	11708564	R	FBXO2	NM_012168
cg06177599	0.628483	0.577334	0.051	11.3227	1.96e-08	I	1	11898576	R	CLCN6	NM_001286
cg18184769	0.477462	0.390629	0.087	10.3735	5.92e-08	II	1	12039714	F	MFN2;MFN2	NM_014874;NM_001127660
cg17801840	0.667947	0.485691	0.182	10.0319	8.98e-08	I	1	12164457	F	TNFRSF8	NM_001243
cg04920869	0.723619	0.659744	0.064	11.0015	2.83e-08	II	1	12336515	F	VPS13D;VPS13D	NM_015378;NM_018156
cg16060635	0.533765	0.408196	0.126	12.7333	4.35e-09	I	1	12588654	F
cg22455725	0.814223	0.738888	0.075	10.3673	5.96e-08	II	1	12727093	R	AADACL4	NM_001013630
cg19411734	0.541658	0.404527	0.137	9.95242	9.91e-08	II	1	13877579	R
cg21413173	0.377788	0.214671	0.163	10.1411	7.85e-08	II	1	15271952	F	KIAA1026;KIAA1026;KIAA1026;KIAA1026;KIAA1026	NM_201628;NM_001018001;NM_001017999;NM_015209;NM_001018000
cg16663033	0.416672	0.265767	0.151	10.0235	9.07e-08	II	1	15272108	F	KIAA1026;KIAA1026;KIAA1026;KIAA1026;KIAA1026	NM_201628;NM_001018001;NM_001017999;NM_015209;NM_001018000
cg10053507	0.36443	0.274713	0.09	11.2149	2.22e-08	II	1	15307522	R	KIAA1026;KIAA1026;KIAA1026;KIAA1026;KIAA1026	NM_001017999;NM_201628;NM_001018001;NM_015209;NM_001018000
cg21005438	0.610872	0.526056	0.085	10.0121	9.2e-08	II	1	15541182	R	TMEM51;TMEM51;TMEM51;TMEM51	NM_001136218;NM_018022;NM_001136216;NM_001136217
cg25469418	0.618737	0.503577	0.115	10.2179	7.15e-08	I	1	15541349	R	TMEM51;TMEM51;TMEM51;TMEM51	NM_001136218;NM_018022;NM_001136216;NM_001136217
cg26027853	0.712464	0.634003	0.078	11.1912	2.28e-08	I	1	15541446	F	TMEM51;TMEM51;TMEM51;TMEM51	NM_001136218;NM_018022;NM_001136216;NM_001136217
cg05153550	0.3288	0.253666	0.075	10.0045	9.29e-08	II	1	16321116	F
cg16110455	0.594331	0.477238	0.117	9.9788	9.59e-08	II	1	16344977	R	HSPB7;HSPB7	NM_014424;NM_014424
cg03258665	0.372296	0.280282	0.092	10.6026	4.5e-08	II	1	16472461	R	EPHA2	NM_004431
cg27582323	0.482021	0.297854	0.184	10.2509	6.87e-08	II	1	16472728	R	EPHA2	NM_004431
cg26664206	0.539081	0.437312	0.102	14.1986	1.05e-09	II	1	17241705	F
cg07319459	0.459843	0.312149	0.148	15.0956	4.68e-10	II	1	17448608	R
cg06059147	0.757705	0.637997	0.12	10.6552	4.23e-08	I	1	17567233	R	PADI1	NM_013358
cg12858514	0.707664	0.633505	0.074	10.4338	5.51e-08	II	1	17575607	F	PADI3;PADI3	NM_016233;NM_016233
cg22496437	0.377151	0.272761	0.104	16.1373	1.93e-10	II	1	17900032	R	ARHGEF10L	NM_018125
cg26933869	0.584431	0.748831	-0.164	-10.001	9.33e-08	II	1	19218007	F	ALDH4A1;ALDH4A1;ALDH4A1	NM_001161504;NM_170726;NM_003748
cg12206846	0.428034	0.319229	0.109	16.3917	1.56e-10	II	1	19292493	R
cg11397149	0.630698	0.550102	0.081	10.3111	6.38e-08	II	1	19397963	F
cg12141340	0.463822	0.274307	0.19	10.0585	8.69e-08	I	1	19890415	F
cg22626525	0.610466	0.53293	0.078	9.98434	9.52e-08	II	1	20008900	F	TMCO4	NM_181719
cg02082083	0.375272	0.20682	0.168	11.0122	2.79e-08	II	1	20396560	F	PLA2G5	NM_000929
cg06222062	0.361357	0.211348	0.15	11.9249	1.01e-08	II	1	20396690	R	PLA2G5	NM_000929
cg03727673	0.459091	0.349894	0.109	12.3445	6.5e-09	II	1	21966420	F	RAP1GAP;RAP1GAP;RAP1GAP	NM_001145658;NM_002885;NM_001145657
cg06993467	0.661713	0.473404	0.188	14.7534	6.34e-10	I	1	21966500	F	RAP1GAP;RAP1GAP;RAP1GAP	NM_001145658;NM_002885;NM_001145657
cg00359395	0.473213	0.295934	0.177	10.8633	3.32e-08	I	1	22228153	F	HSPG2	NM_005529
cg13378083	0.52564	0.421449	0.104	12.6049	4.96e-09	II	1	23142734	R	EPHB2;EPHB2	NM_004442;NM_017449
cg18156963	0.623535	0.493502	0.13	10.6825	4.1e-08	II	1	23153308	R	EPHB2;EPHB2	NM_004442;NM_017449
cg08264906	0.478393	0.328657	0.15	10.0102	9.22e-08	II	1	23197180	F	EPHB2;EPHB2	NM_004442;NM_017449
cg02343604	0.400037	0.301101	0.099	10.0891	8.37e-08	II	1	23884703	F	ID3	NM_002167
cg23076913	0.535001	0.412475	0.123	10.4919	5.14e-08	II	1	24435582	F	MYOM3	NM_152372
cg01960748	0.804491	0.743178	0.061	10.4716	5.26e-08	II	1	24522592	R
cg20674490	0.493199	0.411949	0.081	12.0111	9.24e-09	I	1	25240932	R	RUNX3;RUNX3	NM_001031680;NM_004350
cg20695936	0.429142	0.33635	0.093	11.2084	2.23e-08	II	1	25257624	F	RUNX3;RUNX3	NM_004350;NM_001031680
cg13106389	0.454723	0.370254	0.084	13.1337	2.91e-09	II	1	25257626	F	RUNX3;RUNX3	NM_004350;NM_001031680
cg10781087	0.52672	0.293235	0.233	10.9387	3.04e-08	II	1	25916755	F
cg14149304	0.340818	0.211371	0.129	10.6383	4.32e-08	II	1	26145407	F	FAM54B;FAM54B;FAM54B	NM_001099625;NM_001099627;NM_019557
cg18264562	0.513131	0.408697	0.104	10.8575	3.34e-08	II	1	26253412	R
cg24685778	0.618029	0.50051	0.118	10.8995	3.18e-08	II	1	26394211	F	TRIM63	NM_032588
cg01973987	0.419588	0.261238	0.158	10.0857	8.4e-08	II	1	26394300	R	TRIM63	NM_032588
cg15497006	0.569503	0.703761	-0.134	-10.9861	2.88e-08	II	1	27147585	R
cg16549596	0.523125	0.40033	0.123	10.1356	7.9e-08	II	1	27188587	F	SFN	NM_006142
cg24738346	0.504867	0.302012	0.203	10.8583	3.34e-08	II	1	27479312	F	SLC9A1	NM_003047
cg12748890	0.430166	0.27255	0.158	10.1025	8.23e-08	I	1	27676205	F	SYTL1	NM_032872
cg01719260	0.811315	0.728773	0.083	12.3884	6.21e-09	II	1	27702692	R	FCN3;FCN3	NM_173452;NM_003665
cg13920090	0.436029	0.265787	0.17	11.1288	2.45e-08	II	1	27872303	F	AHDC1	NM_001029882
cg10364249	0.457824	0.349529	0.108	10.2819	6.61e-08	II	1	27901698	F	AHDC1	NM_001029882
cg08452964	0.439455	0.516415	-0.077	-10.6654	4.18e-08	II	1	28382887	R	EYA3	NM_001990
cg04089332	0.544975	0.453413	0.092	12.4712	5.7e-09	II	1	31190161	R	MATN1	NM_002379
cg18975659	0.670086	0.561619	0.108	14.0733	1.18e-09	II	1	31988579	F	LOC284551	NR_027085
cg00583861	0.525053	0.37752	0.148	10.7347	3.86e-08	I	1	32014363	F
cg22169053	0.551726	0.416929	0.135	10.1474	7.79e-08	II	1	32281460	F	SPOCD1	NM_144569
cg13785196	0.347481	0.213767	0.134	10.0267	9.04e-08	I	1	32646858	F	TXLNA	NM_175852
cg19721787	0.44722	0.352314	0.095	12.0092	9.26e-09	II	1	32670695	F	IQCC;CCDC28B;IQCC	NM_001160042;NM_024296;NM_018134
cg10249224	0.580398	0.342545	0.238	11.2672	2.09e-08	I	1	32828191	R	TSSK3;TSSK3;LOC100128071	NM_052841;NM_052841;NM_001167676
cg03036777	0.730146	0.660658	0.069	11.6415	1.38e-08	II	1	33648819	F	TRIM62	NM_018207
cg20322433	0.512636	0.358894	0.154	11.5041	1.6e-08	II	1	33800173	R	PHC2;PHC2	NM_004427;NM_198040
cg04012535	0.245662	0.153472	0.092	11.6279	1.4e-08	II	1	37176647	R
cg21409965	0.48277	0.299566	0.183	11.9616	9.75e-09	II	1	37283904	R	GRIK3	NM_000831
cg00025643	0.560131	0.453512	0.107	10.0678	8.59e-08	II	1	37904694	R
cg20144984	0.398242	0.263186	0.135	10.9177	3.12e-08	II	1	38604476	F
cg09071280	0.71206	0.607399	0.105	14.0017	1.26e-09	II	1	39541952	F
cg10316899	0.494664	0.333903	0.161	9.9611	9.8e-08	II	1	39658128	R	MACF1	NM_012090
cg23998414	0.710616	0.657582	0.053	13.7435	1.61e-09	II	1	39983794	F	BMP8A	NM_181809
cg04977528	0.394651	0.305187	0.089	11.1242	2.46e-08	I	1	40091349	R	HEYL	NM_014571
cg10487067	0.381336	0.29221	0.089	10.2898	6.55e-08	II	1	40112140	R
cg00546153	0.645256	0.563518	0.082	11.3239	1.96e-08	II	1	40205266	R	PPIE;PPIE;PPIE	NM_203457;NM_006112;NM_203456
cg04599922	0.422876	0.350367	0.073	10.5888	4.58e-08	II	1	40348330	R	TRIT1	NM_017646
cg02630477	0.556668	0.376475	0.18	15.3734	3.67e-10	I	1	40388223	R
cg04218880	0.554122	0.401988	0.152	10.098	8.28e-08	I	1	40388264	F
cg15196156	0.436236	0.321583	0.115	10.8181	3.5e-08	II	1	40388395	R
cg26791464	0.561739	0.469926	0.092	10.5553	4.76e-08	II	1	40769744	R	COL9A2	NM_001852
cg17988326	0.570596	0.44712	0.123	15.8734	2.4e-10	II	1	41091703	R	RIMS3	NM_014747
cg08457158	0.372299	0.219679	0.153	10.2069	7.24e-08	I	1	41367714	R
cg02634222	0.497916	0.38851	0.109	9.98401	9.53e-08	II	1	41944775	F	EDN2	NM_001956
cg13946806	0.559959	0.436684	0.123	11.2959	2.02e-08	II	1	41969562	R
cg27507254	0.663979	0.535161	0.129	12.3664	6.35e-09	I	1	43206037	F	CLDN19;CLDN19	NM_148960;NM_001123395
cg13433694	0.557724	0.49259	0.065	11.8601	1.09e-08	I	1	43637239	R	WDR65;WDR65;EBNA1BP2;EBNA1BP2;WDR65;WDR65	NM_001167966;NR_030778;NM_001159936;NM_006824;NM_152498;NM_001167965
cg11839415	0.572807	0.411166	0.162	10.3294	6.24e-08	I	1	43814764	R	MPL	NM_005373
cg08706567	0.347211	0.231283	0.116	11.5638	1.5e-08	II	1	43814983	F	MPL	NM_005373
cg06373377	0.676751	0.573612	0.103	10.1632	7.64e-08	I	1	43825745	R	CDC20	NM_001255
cg04511444	0.65834	0.536258	0.122	11.3181	1.97e-08	II	1	44358979	F	ST3GAL3;ST3GAL3;ST3GAL3;ST3GAL3;ST3GAL3;ST3GAL3;ST3GAL3;ST3GAL3;ST3GAL3;ST3GAL3	NM_174968;NM_006279;NM_174971;NM_174963;NM_174967;NM_174969;NM_174970;NM_174964;NM_174965;NM_174966
cg17170190	0.450364	0.369815	0.081	10.9297	3.07e-08	II	1	44445979	F	B4GALT2;B4GALT2	NM_003780;NM_001005417
cg11337388	0.421558	0.321246	0.1	10.5298	4.91e-08	II	1	44446092	F	B4GALT2;B4GALT2	NM_003780;NM_001005417
cg17233819	0.357163	0.227951	0.129	11.1859	2.29e-08	II	1	45266782	F	PLK3	NM_004073
cg16814416	0.454925	0.356896	0.098	10.0006	9.33e-08	I	1	45272261	R	TCTEX1D4	NM_001013632
cg16651877	0.421458	0.527843	-0.106	-13.8709	1.43e-09	II	1	45276338	F	BTBD19	NM_001136537
cg14220678	0.396635	0.281622	0.115	14.2348	1.02e-09	I	1	46089024	F	CCDC17	NM_001114938
cg06784218	0.389509	0.306872	0.083	10.4042	5.71e-08	II	1	46089804	F	CCDC17	NM_001114938
cg04036898	0.447727	0.36587	0.082	11.43	1.74e-08	II	1	46664598	R	POMGNT1;POMGNT1	NR_024332;NM_017739
cg18376692	0.345139	0.247015	0.098	11.4723	1.66e-08	II	1	48452465	F
cg26301690	0.426735	0.277671	0.149	10.0772	8.49e-08	II	1	50569610	F	ELAVL4;ELAVL4;ELAVL4	NM_001144777;NM_001144776;NM_001144776
cg19729914	0.513344	0.408606	0.105	11.3804	1.84e-08	II	1	53754097	R	LRP8;LRP8;LRP8;LRP8	NM_033300;NM_001018054;NM_017522;NM_004631
cg26527263	0.492934	0.290095	0.203	10.8347	3.43e-08	I	1	53875972	F
cg07426634	0.636158	0.50722	0.129	11.1074	2.51e-08	II	1	53943469	R
cg09771429	0.502915	0.399576	0.103	13.7838	1.55e-09	II	1	54483896	F	LDLRAD1	NM_001010978
cg15829056	0.7372	0.627711	0.109	12.2388	7.26e-09	I	1	54856415	R	SSBP3;SSBP3;SSBP3	NM_001009955;NM_018070;NM_145716
cg21527621	0.168456	0.241095	-0.073	-10.5326	4.89e-08	I	1	55013419	R	ACOT11;ACOT11	NM_147161;NM_015547
cg12179353	0.725553	0.665128	0.06	11.3983	1.81e-08	II	1	55089104	F	ACOT11;FAM151A;FAM151A	NM_015547;NM_176782;NM_176782
cg15089077	0.368958	0.269149	0.1	10.2055	7.26e-08	II	1	55246867	R	TTC22	NM_001114108
cg11949335	0.744605	0.589252	0.155	13.2456	2.61e-09	II	1	55247408	F	TTC22	NM_001114108
cg07808712	0.492844	0.409589	0.083	10.2619	6.78e-08	II	1	55868004	R
cg24690588	0.539379	0.440994	0.098	10.6485	4.27e-08	II	1	57285399	R	C1orf168	NM_001004303
cg25881383	0.727358	0.654346	0.073	10.5047	5.06e-08	II	1	59680599	R
cg14093103	0.554952	0.417362	0.138	10.9389	3.04e-08	II	1	61546214	F	NFIA;NFIA	NM_001145511;NM_001145512
cg26252077	0.530363	0.418185	0.112	12.2543	7.14e-09	II	1	61607055	R	NFIA;NFIA;NFIA;NFIA	NM_001145512;NM_001145511;NM_001134673;NM_005595
cg09062708	0.470818	0.274485	0.196	10.1374	7.89e-08	II	1	61649907	R	NFIA;NFIA;NFIA;NFIA	NM_001145512;NM_001145511;NM_001134673;NM_005595
cg00979260	0.551953	0.456937	0.095	10.0245	9.06e-08	II	1	63419352	F
cg16265717	0.483486	0.277739	0.206	12.639	4.79e-09	II	1	65993149	F	LEPR;LEPR;LEPR	NM_001003680;NM_001003679;NM_002303
cg23217983	0.471787	0.331966	0.14	10.7627	3.73e-08	II	1	67018825	R	SGIP1	NM_032291
cg00292636	0.71763	0.628444	0.089	13.4328	2.17e-09	II	1	67169989	F	SGIP1	NM_032291
cg26918808	0.350998	0.190841	0.16	10.3309	6.23e-08	II	1	67950349	F
cg17125585	0.393752	0.239414	0.154	11.3411	1.92e-08	II	1	68176471	R	GNG12	NM_018841
cg11348257	0.58248	0.696687	-0.114	-10.3395	6.17e-08	II	1	76556226	R	ST6GALNAC3;ST6GALNAC3	NM_152996;NM_001160011
cg21546950	0.43757	0.230263	0.207	9.99817	9.36e-08	II	1	77904032	F	AK5;AK5	NM_174858;NM_012093
cg06822690	0.407506	0.533554	-0.126	-10.4804	5.21e-08	II	1	82040009	F
cg02483449	0.690854	0.83936	-0.149	-10.5549	4.77e-08	II	1	84326856	F
cg23238790	0.621701	0.515235	0.106	11.5577	1.51e-08	II	1	85157327	F	SSX2IP;SSX2IP;SSX2IP;SSX2IP;SSX2IP	NM_014021;NM_001166295;NM_001166417;NM_001166294;NM_001166293
cg11750851	0.346385	0.179429	0.167	10.259	6.8e-08	II	1	86047433	R	CYR61	NM_001554
cg18027683	0.345715	0.207841	0.138	11.5259	1.57e-08	II	1	86047660	F	CYR61	NM_001554
cg13206932	0.368781	0.230523	0.138	10.2125	7.2e-08	II	1	86047911	F	CYR61	NM_001554
cg25726684	0.515876	0.680225	-0.164	-10.9757	2.91e-08	II	1	87288288	F
cg22813711	0.522592	0.412314	0.11	16.2063	1.82e-10	II	1	87595171	F	LOC339524;LOC339524	NR_026988;NR_026989
cg00958100	0.75035	0.637698	0.113	10.18	7.49e-08	II	1	88763257	F
cg04676771	0.167858	0.212338	-0.044	-10.3014	6.46e-08	II	1	91176081	R
cg09793883	0.458156	0.58032	-0.122	-11.0062	2.81e-08	II	1	91300559	F
cg17080882	0.535001	0.302768	0.232	10.5542	4.77e-08	II	1	92191625	F	TGFBR3	NM_003243
cg10324998	0.290268	0.201351	0.089	11.3098	1.99e-08	II	1	92338262	F	TGFBR3	NM_003243
cg06338710	0.39393	0.281596	0.112	10.764	3.73e-08	II	1	92946187	R	GFI1;GFI1;GFI1	NM_001127215;NM_001127216;NM_005263
cg12876356	0.335045	0.225818	0.109	10.8268	3.46e-08	II	1	92946825	F	GFI1;GFI1;GFI1	NM_001127215;NM_001127216;NM_005263
cg18316974	0.496244	0.319001	0.177	11.0632	2.64e-08	I	1	92947035	F	GFI1;GFI1;GFI1	NM_001127215;NM_001127216;NM_005263
cg07825681	0.813758	0.668957	0.145	10.8117	3.52e-08	I	1	95975755	F
cg21202240	0.649911	0.545772	0.104	11.617	1.42e-08	II	1	109285050	F	FNDC7	NM_001144937
cg19755069	0.417133	0.277066	0.14	10.7782	3.66e-08	I	1	110471519	R	CSF1;CSF1	NM_000757;NM_172211
cg17033837	0.638872	0.555468	0.083	10.9709	2.93e-08	II	1	111024858	F	CYMP	NR_003599
cg19269039	0.608307	0.743136	-0.135	-10.7073	3.98e-08	II	1	111743200	F	DENND2D;DENND2D	NM_024901;NM_024901
cg13393917	0.598727	0.507633	0.091	12.313	6.72e-09	II	1	114521301	R	OLFML3	NM_020190
cg17253459	0.547256	0.456508	0.091	11.0911	2.55e-08	II	1	114522670	F	OLFML3	NM_020190
cg09007447	0.522949	0.429893	0.093	10.0785	8.48e-08	II	1	114545478	F
cg11393173	0.363915	0.295825	0.068	10.8461	3.39e-08	II	1	116369577	R
cg24006253	0.453766	0.369992	0.084	11.4754	1.66e-08	II	1	117753616	F	VTCN1	NM_024626
cg22871653	0.361587	0.452908	-0.091	-10.0362	8.93e-08	II	1	119535817	R
cg19300924	0.306583	0.41706	-0.11	-11.6216	1.41e-08	II	1	119536064	R
cg24434800	0.469144	0.5823	-0.113	-11.447	1.71e-08	I	1	119542295	R
cg25221984	0.412386	0.338855	0.074	11.9767	9.59e-09	I	1	145714143	R	CD160	NM_007053
cg23920325	0.747686	0.679709	0.068	10.3639	5.99e-08	II	1	148554700	F
cg09045105	0.704673	0.636185	0.068	9.99244	9.43e-08	II	1	149871945	F	BOLA1	NM_016074
cg24620905	0.385157	0.270112	0.115	10.0912	8.35e-08	II	1	149908781	F	MTMR11;MTMR11;MTMR11	NM_001145862;NM_001145862;NM_181873
cg11975019	0.400255	0.253449	0.147	10.4349	5.5e-08	II	1	150245537	R	C1orf54	NM_024579
cg07120889	0.534087	0.622676	-0.089	-9.99789	9.37e-08	II	1	150535935	R
cg03603260	0.538608	0.403353	0.135	10.1822	7.47e-08	II	1	151021364	F	C1orf56	NM_017860
cg06902698	0.409048	0.29478	0.114	10.3691	5.95e-08	I	1	151137676	R	SCNM1;LYSMD1;LYSMD1	NM_024041;NM_001136543;NM_212551
cg26065909	0.574682	0.391002	0.184	11.2204	2.2e-08	II	1	151345173	R	SELENBP1	NM_003944
cg24486037	0.540112	0.343939	0.196	13.6106	1.83e-09	I	1	151345181	R	SELENBP1	NM_003944
cg22164207	0.540382	0.392641	0.148	10.0985	8.27e-08	II	1	152383842	R	CRNN	NM_016190
cg16139316	0.663703	0.786337	-0.123	-10.3486	6.1e-08	II	1	153330758	F	S100A9	NM_002965
cg20070090	0.637928	0.758621	-0.121	-11.8252	1.13e-08	II	1	153363489	F	S100A8	NM_002964
cg17412043	0.635507	0.55202	0.083	11.9194	1.02e-08	II	1	153608350	F	C1orf77	NM_015607
cg26530713	0.464577	0.368787	0.096	10.5865	4.59e-08	II	1	153928406	R	CRTC2	NM_181715
cg16318349	0.69531	0.610622	0.085	10.4793	5.22e-08	II	1	154917307	R	PBXIP1	NM_020524
cg23216745	0.535447	0.400113	0.135	10.197	7.33e-08	I	1	154929762	F	PBXIP1;PYGO2	NM_020524;NM_138300
cg08264805	0.49439	0.240446	0.254	13.8115	1.51e-09	I	1	155291224	F	RUSC1;RUSC1;C1orf104	NM_001105203;NM_001105204;NM_001039517
cg26876647	0.357758	0.216528	0.141	10.9381	3.04e-08	II	1	155291345	R	RUSC1;RUSC1;C1orf104	NM_001105203;NM_001105204;NM_001039517
cg04297922	0.638333	0.512697	0.126	11.5299	1.56e-08	II	1	156043815	R	MEX3A	NM_001093725
cg24479299	0.441212	0.314956	0.126	10.8341	3.43e-08	II	1	156119618	R
cg01583940	0.462412	0.341519	0.121	10.0898	8.36e-08	II	1	156218009	F	PAQR6;PAQR6	NM_198406;NM_024897
cg12303685	0.485426	0.386892	0.099	11.5699	1.49e-08	II	1	156218094	R	PAQR6;PAQR6	NM_198406;NM_024897
cg14500718	0.37492	0.288661	0.086	11.7475	1.23e-08	II	1	156251456	R	TMEM79;SMG5	NR_026678;NM_015327
cg07234388	0.376055	0.288455	0.088	11.863	1.08e-08	II	1	156261841	F	TMEM79;TMEM79	NR_026678;NM_032323
cg17478282	0.538326	0.457619	0.081	10.5299	4.91e-08	II	1	156549378	F	TTC24	NM_001105669
cg18806512	0.307125	0.256767	0.05	10.0459	8.83e-08	I	1	156561754	R	APOA1BP	NM_144772
cg09026722	0.571717	0.378292	0.193	12.6563	4.71e-09	I	1	156867080	F	PEAR1	NM_001080471
cg16354756	0.704076	0.612231	0.092	10.6589	4.21e-08	II	1	157098097	F	ETV3;CYCSP52	NM_001145312;NR_001560
cg07356534	0.441311	0.257555	0.184	11.1461	2.4e-08	II	1	158008055	R	KIRREL	NM_018240
cg03685774	0.816416	0.763234	0.053	11.3441	1.92e-08	II	1	159870326	F	CCDC19	NM_012337
cg13987606	0.533833	0.415402	0.118	11.2334	2.17e-08	II	1	160002698	R	PIGM	NM_145167
cg10382814	0.247148	0.166415	0.081	11.8016	1.16e-08	II	1	160312182	R	COPA;COPA;NCSTN	NM_004371;NM_001098398;NM_015331
cg17013990	0.667418	0.800181	-0.133	-15.4582	3.42e-10	II	1	161091682	R	DEDD;DEDD;DEDD	NM_032998;NM_001039711;NM_001039712
cg07354440	0.524116	0.344135	0.18	10.8954	3.2e-08	II	1	161168889	F	NDUFS2;ADAMTS4	NM_004550;NM_005099
cg08545169	0.475529	0.33763	0.138	10.6059	4.49e-08	II	1	161169143	F	NDUFS2;NDUFS2;ADAMTS4	NM_004550;NM_004550;NM_005099
cg00714874	0.530482	0.483602	0.047	10.7155	3.94e-08	II	1	161679461	F	FCRLA	NM_032738
cg18181229	0.586677	0.457455	0.129	11.0813	2.58e-08	I	1	164545699	F	PBX1	NM_002585
cg21940308	0.500882	0.321982	0.179	11.307	2e-08	II	1	167766195	R
cg24509919	0.491464	0.274893	0.217	10.3485	6.1e-08	II	1	168230886	R
cg18375642	0.437499	0.269532	0.168	13.329	2.4e-09	II	1	171154475	F	FMO2;FMO2	NM_001460;NM_001460
cg05822335	0.433522	0.23745	0.196	10.6339	4.34e-08	II	1	171179875	R	FMO2	NM_001460
cg15129663	0.757662	0.642148	0.116	10.0911	8.35e-08	II	1	171249942	R	FMO1	NM_002021
cg02633729	0.556379	0.36077	0.196	10.6355	4.33e-08	II	1	172113506	R	DNM3;DNM3	NM_015569;NM_001136127
cg25214966	0.534707	0.305769	0.229	13.6636	1.74e-09	II	1	172113756	R	MIR199A2;DNM3;DNM3	NR_029618;NM_015569;NM_001136127
cg17178220	0.460754	0.240831	0.22	11.8218	1.13e-08	II	1	172114068	F	DNM3;DNM3;MIR199A2	NM_015569;NM_001136127;NR_029618
cg16696002	0.607094	0.756815	-0.15	-12.162	7.87e-09	II	1	172189728	F	DNM3;DNM3	NM_015569;NM_001136127
cg02482603	0.481994	0.55592	-0.074	-10.186	7.43e-08	II	1	174843754	F	RABGAP1L;RABGAP1L	NM_001035230;NM_014857
cg00958927	0.388288	0.284845	0.103	11.1095	2.5e-08	II	1	175162553	F	KIAA0040;KIAA0040;KIAA0040;KIAA0040	NM_001162895;NM_001162893;NM_001162894;NM_014656
cg02907132	0.477331	0.393779	0.084	10.0229	9.08e-08	II	1	175777934	F
cg06772742	0.463581	0.275452	0.188	15.9217	2.31e-10	II	1	177980492	R
cg22730327	0.543273	0.410181	0.133	10.092	8.34e-08	II	1	178310650	F	RASAL2;RASAL2;RASAL2	NM_170692;NM_004841;NM_004841
cg17717169	0.40851	0.223254	0.185	11.287	2.04e-08	II	1	178621037	F
cg07044282	0.554607	0.436991	0.118	11.358	1.89e-08	II	1	178840137	F	ANGPTL1;ANGPTL1;RALGPS2	NM_004673;NM_004673;NM_152663
cg14748380	0.435219	0.320423	0.115	11.8297	1.12e-08	II	1	179713788	R	FAM163A	NM_173509
cg24448340	0.651997	0.834609	-0.183	-10.2828	6.61e-08	II	1	179921042	F
cg06692785	0.322075	0.218765	0.103	13.224	2.66e-09	II	1	180882681	F	KIAA1614	NM_020950
cg03653817	0.320895	0.180076	0.141	13.3517	2.35e-09	II	1	181065498	F
cg05395321	0.582727	0.487091	0.096	10.8778	3.26e-08	II	1	182571174	R	RGS16	NM_002928
cg09940311	0.347735	0.221018	0.127	10.8714	3.29e-08	II	1	183901666	R
cg11066601	0.656193	0.523609	0.133	12.0824	8.57e-09	I	1	185373486	R
cg10091866	0.528954	0.314726	0.214	10.6759	4.13e-08	II	1	185704549	F	HMCN1	NM_031935
cg18194426	0.761097	0.670316	0.091	12.0173	9.18e-09	II	1	192604056	R	RGS13;RGS13	NM_002927;NM_144766
cg13441112	0.531324	0.426505	0.105	11.4124	1.78e-08	II	1	196844364	R
cg12664749	0.614077	0.491794	0.122	10.2983	6.48e-08	II	1	199717464	F
cg23934072	0.606406	0.513859	0.093	10.0153	9.17e-08	II	1	200941706	R	KIF21B	NM_017596
cg06912814	0.573634	0.460222	0.113	11.7735	1.19e-08	II	1	201139740	F
cg20781516	0.681527	0.598713	0.083	10.0817	8.44e-08	II	1	201153815	F
cg04904030	0.531526	0.447754	0.084	11.6331	1.39e-08	I	1	201253971	R	PKP1;PKP1	NM_000299;NM_001005337
cg04055835	0.435631	0.294964	0.141	11.1047	2.51e-08	II	1	201437101	F	PHLDA3	NM_012396
cg05385282	0.489716	0.356096	0.134	10.7911	3.61e-08	II	1	201562364	R
cg22454313	0.48722	0.32856	0.159	10.5645	4.71e-08	II	1	201722809	R	NAV1;NAV1	NM_001167738;NM_020443
cg11586189	0.39616	0.267307	0.129	10.4505	5.4e-08	II	1	201857591	R	SHISA4;SHISA4	NM_198149;NR_030775
cg02848961	0.59192	0.455026	0.137	10.064	8.63e-08	II	1	202091865	R	GPR37L1	NM_004767
cg13300939	0.473633	0.326001	0.148	10.4622	5.32e-08	II	1	202091868	R	GPR37L1	NM_004767
cg17219660	0.559671	0.291145	0.269	10.7303	3.88e-08	I	1	202091880	R	GPR37L1	NM_004767
cg02124912	0.443336	0.288601	0.155	11.1007	2.53e-08	II	1	202091933	R	GPR37L1	NM_004767
cg08129759	0.458952	0.312095	0.147	11.0937	2.55e-08	II	1	202091944	R	GPR37L1	NM_004767
cg15096829	0.512736	0.321223	0.192	11.6186	1.41e-08	I	1	202092005	R	GPR37L1	NM_004767
cg07946260	0.649672	0.581972	0.068	10.553	4.78e-08	II	1	202153619	F	PTPRV	NR_002930
cg17830682	0.533927	0.459469	0.074	10.8457	3.39e-08	II	1	202182642	F	LGR6;LGR6;LGR6	NM_001017404;NM_021636;NM_001017403
cg07581849	0.687117	0.615813	0.071	11.4199	1.76e-08	II	1	203239062	R
cg24798047	0.353398	0.270562	0.083	10.6549	4.23e-08	II	1	204183655	F	GOLT1A	NM_198447
cg08355099	0.577516	0.483748	0.094	12.3728	6.31e-09	II	1	204224820	R	PLEKHA6	NM_014935
cg24537993	0.488574	0.590284	-0.102	-13.094	3.03e-09	II	1	204275926	R	PLEKHA6	NM_014935
cg03466326	0.480785	0.352784	0.128	10.4726	5.26e-08	II	1	205270559	R
cg15486127	0.659377	0.574188	0.085	14.0002	1.26e-09	II	1	205307334	R	KLHDC8A	NM_018203
cg07429623	0.415831	0.310984	0.105	13.3655	2.32e-09	II	1	205326201	F	KLHDC8A	NM_018203
cg13474414	0.631785	0.56438	0.067	10.857	3.34e-08	I	1	205500676	R	CDK18;CDK18;CDK18	NM_002596;NM_212503;NM_212502
cg22491058	0.571012	0.753244	-0.182	-11.3747	1.85e-08	II	1	207277466	F	C4BPA	NM_000715
cg26403223	0.523545	0.412547	0.111	10.6544	4.24e-08	II	1	209279700	F
cg05959508	0.435325	0.521498	-0.086	-10.4759	5.24e-08	II	1	209929512	F	TRAF3IP3	NM_025228
cg08240592	0.694781	0.633066	0.062	10.5328	4.89e-08	II	1	210028011	R	C1orf107	NM_014388
cg10246083	0.665198	0.535547	0.13	10.0019	9.32e-08	II	1	210589683	R	HHAT;HHAT;HHAT;HHAT;HHAT;HHAT	NM_001170580;NM_001170588;NM_018194;NM_001122834;NM_001170587;NM_001170564
cg02673850	0.689984	0.571142	0.119	10.6504	4.26e-08	II	1	211828484	R
cg11505113	0.446226	0.340412	0.106	12.6296	4.84e-09	I	1	213125130	F	VASH2;VASH2;VASH2	NM_024749;NM_001136474;NM_001136475
cg27177841	0.473409	0.304921	0.168	10.7818	3.65e-08	I	1	213125950	F	VASH2;VASH2;VASH2	NM_024749;NM_001136474;NM_001136475
cg17829746	0.754765	0.594534	0.16	12.2196	7.41e-09	II	1	214170220	F	PROX1	NM_002763
cg13916421	0.474886	0.356463	0.118	10.217	7.16e-08	II	1	215287668	F	KCNK2;KCNK2;KCNK2	NM_014217;NM_001017425;NM_001017424
cg06213763	0.288668	0.142156	0.147	11.9103	1.03e-08	II	1	220543397	R
cg25001102	0.790467	0.699019	0.091	11.0658	2.63e-08	I	1	221068935	R
cg26047066	0.748269	0.640597	0.108	11.2101	2.23e-08	I	1	221069136	R
cg07824636	0.601747	0.72327	-0.122	-12.7863	4.12e-09	II	1	221967245	R
cg13952483	0.453198	0.280777	0.172	10.6734	4.14e-08	II	1	223101782	R	DISP1;DISP1	NM_032890;NM_032890
cg13360526	0.613258	0.497908	0.115	11.8234	1.13e-08	I	1	224444519	R	NVL;NVL	NM_002533;NM_206840
cg21278164	0.615387	0.550111	0.065	10.1408	7.85e-08	II	1	226127694	F	LEFTY2	NM_003240
cg22462235	0.519027	0.311904	0.207	11.2193	2.21e-08	II	1	226129481	F	LEFTY2	NM_003240
cg25619461	0.770571	0.710492	0.06	10.2505	6.87e-08	II	1	226617992	R
cg24544320	0.568657	0.477365	0.091	10.3861	5.83e-08	I	1	226825435	F	ITPKB	NM_002221
cg26917828	0.721158	0.580561	0.141	11.195	2.27e-08	I	1	226825448	R	ITPKB	NM_002221
cg00860090	0.452471	0.566742	-0.114	-11.1599	2.36e-08	II	1	226832000	F	ITPKB	NM_002221
cg16265553	0.423978	0.269916	0.154	10.5226	4.95e-08	II	1	226911669	R	ITPKB	NM_002221
cg03547355	0.364607	0.226436	0.138	10.2459	6.91e-08	II	1	227003060	R
cg05640322	0.726725	0.657593	0.069	11.0081	2.81e-08	I	1	228285781	R	ARF1;ARF1;ARF1;ARF1	NM_001024228;NM_001658;NM_001024226;NM_001024227
cg10950111	0.547777	0.350243	0.198	10.1565	7.7e-08	I	1	228337379	R	GJC2	NM_020435
cg20848130	0.622855	0.534718	0.088	13.1806	2.78e-09	II	1	228337776	R	GJC2	NM_020435
cg00313106	0.470904	0.376646	0.094	10.4891	5.15e-08	II	1	228562526	R	OBSCN	NM_001098623
cg06829788	0.42109	0.303134	0.118	11.3078	2e-08	II	1	228581405	F	TRIM11	NM_145214
cg18117403	0.633332	0.507031	0.126	10.6517	4.25e-08	II	1	229114792	F
cg03985415	0.445066	0.369065	0.076	10.0794	8.47e-08	II	1	229340974	R
cg15590912	0.644747	0.574284	0.07	10.1848	7.44e-08	II	1	229482062	F
cg17035539	0.442978	0.323205	0.12	10.2037	7.27e-08	II	1	229544326	R
cg15723468	0.714139	0.613294	0.101	12.1364	8.09e-09	II	1	230387268	F	GALNT2	NM_004481
cg27313012	0.623808	0.540767	0.083	10.6022	4.51e-08	II	1	233497542	F	KIAA1804	NM_032435
cg05133706	0.551603	0.401962	0.15	10.633	4.35e-08	II	1	234667230	F
cg12657297	0.495423	0.286504	0.209	11.8524	1.1e-08	II	1	234667363	R
cg23257934	0.515824	0.326585	0.189	11.3013	2.01e-08	I	1	234858982	F
cg03769734	0.636454	0.522593	0.114	11.7714	1.2e-08	II	1	235021334	R
cg23226688	0.519641	0.352944	0.167	13.8272	1.49e-09	II	1	235256497	R
cg16580616	0.569524	0.37387	0.196	13.4061	2.23e-09	I	1	235256519	R
cg24579589	0.505272	0.381719	0.124	11.0785	2.59e-08	II	1	235256910	F
cg18281910	0.35335	0.196383	0.157	10.1695	7.58e-08	II	1	236635177	R	EDARADD;EDARADD	NM_080738;NM_145861
cg07787634	0.551371	0.728035	-0.177	-10.2739	6.68e-08	II	1	241715378	F	KMO	NM_003679
cg02567839	0.451646	0.346352	0.105	15.8275	2.5e-10	I	1	242612787	R	PLD5	NM_152666
cg22226656	0.486544	0.262329	0.224	10.3346	6.2e-08	II	1	245464816	R	KIF26B	NM_018012
cg10985909	0.514887	0.335043	0.18	11.7562	1.22e-08	I	1	246810637	F	CNST;CNST	NM_001139459;NM_152609
cg18126557	0.408793	0.257365	0.151	10.1884	7.41e-08	II	1	247611842	F	NLRP3;NLRP3;NLRP3;NLRP3;NLRP3	NM_001079821;NM_183395;NM_004895;NM_001127461;NM_001127462
cg17518550	0.371358	0.54647	-0.175	-10.327	6.26e-08	I	1	247712383	R	C1orf150	NM_145278
cg01498249	0.47842	0.41571	0.063	12.5556	5.22e-09	II	2	312940	F
cg12652502	0.791807	0.735882	0.056	10.2615	6.78e-08	II	2	490417	F
cg16711011	0.683687	0.558678	0.125	11.3984	1.8e-08	I	2	568198	F
cg04011668	0.569169	0.414459	0.155	11.7708	1.2e-08	II	2	660363	F
cg21938541	0.331206	0.22707	0.104	10.2127	7.19e-08	II	2	879563	F
cg09708044	0.649578	0.588058	0.062	12.3501	6.46e-09	II	2	882116	R
cg21551340	0.395759	0.266634	0.129	11.6856	1.31e-08	I	2	1609508	R
cg10397082	0.304435	0.202045	0.102	10.4667	5.29e-08	II	2	1609832	F
cg04369651	0.5607	0.460078	0.101	11.1049	2.51e-08	II	2	1821101	F	MYT1L	NM_015025
cg02589604	0.660131	0.509999	0.15	10.5518	4.78e-08	II	2	1997887	F	MYT1L	NM_015025
cg05786278	0.744438	0.644511	0.1	12.8271	3.96e-09	II	2	1998294	R	MYT1L	NM_015025
cg11902863	0.300493	0.158403	0.142	11.0862	2.57e-08	II	2	3044737	R
cg02761944	0.568783	0.437926	0.131	11.8343	1.12e-08	II	2	3044799	F
cg19907479	0.650418	0.559154	0.091	12.6181	4.9e-09	I	2	3063476	R
cg01269702	0.698438	0.574844	0.124	14.6982	6.66e-10	II	2	3105016	R
cg11170044	0.422812	0.294301	0.129	12.0671	8.71e-09	II	2	3131308	F
cg04951371	0.547444	0.406239	0.141	10.3183	6.33e-08	I	2	3317860	F	TSSC1	NM_003310
cg09753772	0.422124	0.252392	0.17	10.5574	4.75e-08	II	2	3633407	R
cg23994061	0.429903	0.249124	0.181	10.059	8.68e-08	II	2	3633519	R
cg08980304	0.604453	0.474289	0.13	10.5924	4.56e-08	I	2	3697378	F
cg01896085	0.556724	0.464052	0.093	10.336	6.19e-08	II	2	9279786	F
cg19458697	0.558928	0.465938	0.093	10.1942	7.36e-08	II	2	9340871	F
cg21129864	0.695637	0.565417	0.13	10.1238	8.02e-08	II	2	9369739	R	ASAP2;ASAP2	NM_001135191;NM_003887
cg03545972	0.498586	0.361839	0.137	10.2868	6.57e-08	II	2	9477144	F	ASAP2;ASAP2	NM_001135191;NM_003887
cg18825594	0.42308	0.223031	0.2	10.8776	3.26e-08	II	2	10184650	R	KLF11	NM_003597
cg02061967	0.636034	0.488987	0.147	12.229	7.34e-09	II	2	10284324	R	C2orf48	NM_182626
cg11277143	0.475033	0.334742	0.14	10.1404	7.86e-08	I	2	10334372	R	C2orf48	NM_182626
cg14118850	0.504868	0.675896	-0.171	-14.504	7.93e-10	II	2	10447890	F	HPCAL1;HPCAL1	NM_002149;NM_134421
cg16637467	0.483574	0.387004	0.097	11.2351	2.17e-08	II	2	11164561	F
cg27175112	0.46357	0.306687	0.157	12.2359	7.28e-09	II	2	11515031	R
cg13914708	0.73426	0.637674	0.097	10.9137	3.13e-08	I	2	15804963	F
cg19911430	0.537342	0.354939	0.182	10.4379	5.48e-08	I	2	16430654	R
cg15002713	0.483831	0.380926	0.103	12.381	6.26e-09	II	2	19092241	F
cg02172492	0.541895	0.672645	-0.131	-11.3358	1.94e-08	II	2	19553422	R	OSR1	NM_145260
cg25840926	0.361462	0.245811	0.116	10.6852	4.09e-08	II	2	20647987	F	RHOB;RHOB	NM_004040;NM_004040
cg11426800	0.620222	0.514904	0.105	11.4448	1.71e-08	II	2	23710000	R	KLHL29	NM_052920
cg05587394	0.714053	0.57615	0.138	10.9231	3.1e-08	I	2	23777246	F	KLHL29	NM_052920
cg14397893	0.556656	0.477479	0.079	10.6997	4.02e-08	I	2	23777302	F	KLHL29	NM_052920
cg08266286	0.5936	0.46706	0.127	12.7301	4.37e-09	II	2	25141901	R	ADCY3;ADCY3	NM_004036;NM_004036
cg05544807	0.387261	0.281612	0.106	10.4739	5.25e-08	II	2	25475916	R	DNMT3A;DNMT3A;DNMT3A	NM_022552;NM_153759;NM_175629
cg02746110	0.737028	0.653886	0.083	10.0229	9.08e-08	II	2	25552398	R	DNMT3A;DNMT3A;MIR1301;DNMT3A	NM_022552;NM_175630;NR_031570;NM_175629
cg09616559	0.423403	0.310211	0.113	10.1869	7.42e-08	I	2	25921151	F
cg08153335	0.766307	0.7023	0.064	11.6428	1.38e-08	II	2	26541960	R	GPR113;GPR113;GPR113;GPR113	NM_001145169;NM_001145169;NM_001145168;NM_153835
cg02002258	0.416523	0.261002	0.156	10.6851	4.09e-08	II	2	26700976	F	OTOF;OTOF;OTOF;OTOF	NM_004802;NM_194323;NM_194248;NM_194322
cg19882774	0.635632	0.57648	0.059	11.0107	2.8e-08	II	2	27466453	F	CAD	NM_004341
cg07537370	0.457055	0.338675	0.118	10.498	5.1e-08	II	2	27531124	R	UCN;UCN	NM_003353;NM_003353
cg04527918	0.371983	0.298604	0.073	11.9709	9.65e-09	II	2	27531170	F	UCN	NM_003353
cg09065714	0.558061	0.38837	0.17	11.9076	1.03e-08	II	2	27531535	F	UCN	NM_003353
cg11177693	0.316947	0.179534	0.137	10.1668	7.61e-08	II	2	27604063	F	ZNF513;PPM1G;PPM1G	NM_144631;NM_177983;NM_002707
cg02059082	0.658791	0.515563	0.143	12.9706	3.43e-09	II	2	27604131	F	ZNF513;PPM1G;PPM1G	NM_144631;NM_177983;NM_002707
cg13313498	0.551016	0.439553	0.111	11.1905	2.28e-08	II	2	28565152	F
cg11311289	0.528482	0.450788	0.078	11.8784	1.07e-08	II	2	29204142	F	FAM179A	NM_199280
cg12785993	0.435123	0.25176	0.183	10.2504	6.87e-08	II	2	30401636	F
cg00017826	0.649041	0.543673	0.105	10.8273	3.46e-08	I	2	30644955	R
cg15615968	0.579075	0.485409	0.094	16.3721	1.59e-10	II	2	31364468	F
cg00850538	0.518984	0.38278	0.136	10.4866	5.17e-08	II	2	36582038	F	CRIM1	NM_016441
cg06655665	0.431008	0.578883	-0.148	-11.2457	2.14e-08	II	2	38607629	F
cg23859635	0.551276	0.440427	0.111	10.6344	4.34e-08	II	2	42795262	F	MTA3	NM_020744
cg13820899	0.459943	0.527527	-0.068	-10.7272	3.89e-08	II	2	42991343	F	OXER1;OXER1	NM_148962;NM_148962
cg15360478	0.61804	0.434304	0.184	10.779	3.66e-08	II	2	43094440	F
cg10421194	0.40639	0.2442	0.162	15.9315	2.29e-10	II	2	43133914	R
cg05939149	0.52601	0.29073	0.235	10.6309	4.36e-08	II	2	43986106	F	PLEKHH2	NM_172069
cg10979368	0.747631	0.674521	0.073	10.7529	3.77e-08	II	2	44843165	R	C2orf34	NM_024766
cg12387205	0.522972	0.660814	-0.138	-10.0222	9.09e-08	II	2	45158510	R
cg23413809	0.4373	0.552995	-0.116	-10.2756	6.66e-08	I	2	45233773	R	SIX2	NM_016932
cg03075156	0.631775	0.532121	0.1	10.3874	5.82e-08	II	2	45986586	F	PRKCE	NM_005400
cg09999348	0.547264	0.459377	0.088	10.9084	3.15e-08	II	2	46398848	F	PRKCE	NM_005400
cg17590135	0.640493	0.540986	0.1	10.3779	5.89e-08	I	2	48647546	F
cg20872981	0.364448	0.244307	0.12	10.1231	8.03e-08	II	2	54710221	F	SPTBN1	NM_003128
cg02080197	0.563693	0.457629	0.106	10.9955	2.85e-08	II	2	54858400	R	SPTBN1;SPTBN1	NM_178313;NM_003128
cg05277146	0.745287	0.663231	0.082	12.0128	9.23e-09	II	2	59212893	R
cg23556108	0.683792	0.537193	0.147	10.5994	4.52e-08	I	2	60680616	F	BCL11A;BCL11A	NM_138559;NM_018014
cg22445742	0.554026	0.393095	0.161	12.3583	6.41e-09	II	2	60680630	F	BCL11A;BCL11A	NM_138559;NM_018014
cg07067189	0.711217	0.634258	0.077	10.1985	7.32e-08	I	2	60969016	F
cg08577912	0.69128	0.555034	0.136	10.453	5.38e-08	II	2	62118327	F
cg12627844	0.222271	0.147625	0.075	11.3057	2e-08	II	2	64245000	R	VPS54;VPS54	NM_016516;NM_001005739
cg08241318	0.657012	0.79125	-0.134	-10.07	8.57e-08	II	2	64885581	R
cg13224852	0.587627	0.458492	0.129	10.423	5.58e-08	I	2	65519735	F
cg04768935	0.276522	0.326287	-0.05	-10.927	3.08e-08	II	2	66659474	F
cg01721569	0.33444	0.463115	-0.129	-9.97652	9.62e-08	I	2	66810570	R
cg09333522	0.60229	0.529407	0.073	10.836	3.43e-08	II	2	67312514	R
cg21581504	0.369107	0.184024	0.185	10.0009	9.33e-08	I	2	68545960	F	CNRIP1;CNRIP1	NM_015463;NM_001111101
cg01332342	0.390947	0.25827	0.133	12.3409	6.52e-09	II	2	70350820	R
cg03976366	0.468432	0.333865	0.135	11.8447	1.11e-08	II	2	71057572	F	CD207	NM_015717
cg09478002	0.41767	0.237731	0.18	11.6943	1.3e-08	II	2	71944165	R
cg03173962	0.386577	0.232458	0.154	14.3964	8.75e-10	II	2	73090349	F
cg03796341	0.746104	0.678704	0.067	11.5109	1.59e-08	II	2	73453395	R	SMYD5	NM_006062
cg22128724	0.470962	0.267885	0.203	10.5055	5.05e-08	II	2	85402928	F	TCF7L1	NM_031283
cg21541159	0.415031	0.266814	0.148	10.2544	6.84e-08	II	2	85476431	F	TCF7L1	NM_031283
cg16791210	0.183873	0.11783	0.066	10.5138	5e-08	II	2	85581378	F	ELMOD3;ELMOD3;ELMOD3;RETSAT;ELMOD3	NM_001135021;NM_001135022;NM_001135023;NM_017750;NM_032213
cg03806812	0.445627	0.329186	0.116	10.1266	7.99e-08	II	2	86180836	R
cg04928670	0.446519	0.286982	0.16	12.5149	5.44e-09	II	2	89128459	F
cg25074764	0.581807	0.500527	0.081	13.0396	3.2e-09	II	2	96778750	R	ADRA2B;ADRA2B	NM_000682;NM_000682
cg03173367	0.5159	0.441407	0.074	10.0656	8.61e-08	II	2	97524995	R	ANKRD39	NM_016466
cg10769201	0.762906	0.831734	-0.069	-10.1853	7.44e-08	II	2	98794267	F	VWA3B	NM_144992
cg27300870	0.62161	0.524477	0.097	10.0409	8.88e-08	II	2	99438264	R	C2orf55	NM_207362
cg08517455	0.68786	0.592757	0.095	9.98918	9.47e-08	II	2	99439997	F	C2orf55	NM_207362
cg14552010	0.440955	0.319762	0.121	11.5716	1.49e-08	II	2	100327369	F	AFF3;AFF3	NM_001025108;NM_002285
cg02218776	0.442927	0.267929	0.175	11.1556	2.37e-08	II	2	100814213	R
cg04611493	0.445189	0.316357	0.129	12.8005	4.07e-09	II	2	100863359	F
cg19364276	0.705334	0.506355	0.199	10.2596	6.79e-08	I	2	100863380	F
cg22400102	0.821246	0.75834	0.063	9.99893	9.35e-08	II	2	101257510	F
cg23685994	0.590691	0.483053	0.108	10.3544	6.06e-08	II	2	101959022	F
cg04623297	0.59075	0.475456	0.115	11.8969	1.04e-08	I	2	102051587	F	RFX8	NM_001145664
cg13522882	0.367705	0.190592	0.177	10.2609	6.78e-08	II	2	102316496	F	MAP4K4;MAP4K4;MAP4K4	NM_145687;NM_004834;NM_145686
cg05113410	0.536233	0.397935	0.138	10.6622	4.2e-08	II	2	102327511	F	MAP4K4;MAP4K4;MAP4K4	NM_145687;NM_004834;NM_145686
cg14325025	0.547219	0.672803	-0.126	-10.4444	5.44e-08	II	2	102608155	R	IL1R2	NM_004633
cg18224468	0.700314	0.556113	0.144	10.7683	3.71e-08	II	2	102862128	R
cg26514942	0.707251	0.555221	0.152	9.987	9.49e-08	II	2	103378506	F	TMEM182;TMEM182	NM_144632;NM_144632
cg07992484	0.384819	0.293846	0.091	11.2134	2.22e-08	II	2	106724161	R	UXS1	NM_025076
cg11355217	0.476953	0.335897	0.141	11.1889	2.28e-08	I	2	109788188	F	SH3RF3	NM_001099289
cg08198228	0.609498	0.445004	0.164	12.0597	8.78e-09	II	2	109788583	R	SH3RF3	NM_001099289
cg20592766	0.531877	0.445862	0.086	11.0281	2.74e-08	II	2	109934860	F	SH3RF3	NM_001099289
cg23262488	0.494049	0.621989	-0.128	-10.4527	5.38e-08	II	2	112468472	F
cg19744173	0.519773	0.623979	-0.104	-11.2955	2.03e-08	II	2	112913178	F	FBLN7;FBLN7	NM_153214;NM_001128165
cg21571602	0.531304	0.363183	0.168	13.7021	1.67e-09	II	2	113035598	R	ZC3H6	NM_198581
cg23810114	0.732324	0.60465	0.128	13.4019	2.24e-09	II	2	113295935	R
cg02543462	0.576462	0.725668	-0.149	-13.4472	2.14e-09	II	2	113885116	F	IL1RN;IL1RN;IL1RN;IL1RN	NM_173842;NM_173843;NM_173841;NM_000577
cg20389678	0.449638	0.31202	0.138	11.2399	2.16e-08	II	2	119426116	R
cg18730926	0.365475	0.301533	0.064	10.9788	2.9e-08	II	2	120396872	R	PCDP1	NM_001029996
cg27297505	0.463537	0.36368	0.1	12.1022	8.39e-09	II	2	121324526	R
cg01291129	0.480534	0.277675	0.203	11.6938	1.3e-08	II	2	121480178	F
cg16365421	0.474592	0.303526	0.171	10.4569	5.36e-08	II	2	121523609	R
cg04351597	0.464482	0.318713	0.146	11.0178	2.78e-08	I	2	121523638	R
cg23032184	0.483333	0.246142	0.237	11.6174	1.42e-08	I	2	121523682	R
cg05096637	0.433659	0.292251	0.141	11.2516	2.13e-08	II	2	121846490	F
cg12366772	0.274297	0.169858	0.104	11.415	1.77e-08	II	2	122041891	R	TFCP2L1	NM_014553
cg04546181	0.602124	0.472795	0.129	11.6586	1.35e-08	II	2	127933555	F
cg19269749	0.608237	0.479292	0.129	14.2012	1.05e-09	I	2	127951414	R	CYP27C1	NM_001001665
cg26032325	0.606155	0.491861	0.114	10.3848	5.84e-08	II	2	128119907	F
cg22529396	0.436681	0.384815	0.052	10.0249	9.06e-08	II	2	128293186	F	MYO7B	NM_001080527
cg16122707	0.502926	0.606383	-0.103	-10.2295	7.05e-08	II	2	128366594	R	MYO7B	NM_001080527
cg04947052	0.517349	0.333175	0.184	10.0849	8.41e-08	II	2	128430937	F	LIMS2;LIMS2;LIMS2	NM_001136037;NM_001161403;NM_001161404
cg03689092	0.516736	0.294141	0.223	11.0264	2.75e-08	II	2	128439345	F	LIMS2;LIMS2	NM_001161404;NM_001161404
cg23687098	0.541295	0.433221	0.108	10.3303	6.24e-08	II	2	132152878	F
cg22977481	0.664518	0.553576	0.111	12.4004	6.13e-09	II	2	134523563	R
cg14927712	0.506274	0.44563	0.061	10.7496	3.79e-08	II	2	140443019	F
cg22282764	0.740335	0.574207	0.166	11.0364	2.72e-08	II	2	145942606	R
cg09538587	0.339672	0.257368	0.082	11.1752	2.32e-08	II	2	152564480	R	NEB;NEB;NEB	NM_004543;NM_001164507;NM_001164508
cg22392178	0.515675	0.398788	0.117	10.4126	5.65e-08	II	2	154336306	R	RPRM	NM_019845
cg03157115	0.586056	0.435781	0.15	9.99346	9.42e-08	II	2	161265247	R	RBMS1;RBMS1	NM_002897;NM_016836
cg08826839	0.48228	0.27972	0.203	10.2709	6.7e-08	II	2	163100125	R	FAP	NM_004460
cg25702652	0.56433	0.495409	0.069	11.3445	1.92e-08	II	2	164204628	R
cg00174992	0.415314	0.30099	0.114	11.2678	2.09e-08	II	2	169659121	F	NOSTRIN;NOSTRIN;NOSTRIN;NOSTRIN;NOSTRIN;NOSTRIN;NOSTRIN	NM_001171631;NM_052946;NM_001039724;NM_001039724;NM_001171632;NM_052946;NM_001171632
cg05389024	0.524017	0.351939	0.172	11.0471	2.68e-08	II	2	170366131	F	KBTBD10	NM_006063
cg20200080	0.42983	0.355711	0.074	11.9203	1.02e-08	II	2	171830785	F
cg18546752	0.529675	0.32727	0.202	10.7399	3.83e-08	II	2	173792840	R	RAPGEF4;RAPGEF4	NM_007023;NM_001100397
cg08995061	0.602834	0.75446	-0.152	-10.4388	5.47e-08	II	2	174129462	F	ZAK	NM_016653
cg08107354	0.593055	0.4757	0.117	11.3575	1.89e-08	II	2	174890570	F
cg00716470	0.329227	0.42988	-0.101	-10.9727	2.92e-08	II	2	176952319	F
cg13911052	0.492799	0.563824	-0.071	-11.0224	2.76e-08	II	2	176978909	F
cg07460010	0.509276	0.659494	-0.15	-11.4399	1.72e-08	II	2	176985174	R
cg19412900	0.515028	0.609568	-0.095	-10.5798	4.63e-08	I	2	176990595	F
cg17818471	0.514232	0.681096	-0.167	-10.0012	9.33e-08	I	2	177012640	R
cg17104824	0.746933	0.879984	-0.133	-9.97858	9.59e-08	II	2	177014959	R	HOXD4;MIR10B	NM_014621;NR_029609
cg00767581	0.606893	0.743335	-0.136	-11.7494	1.23e-08	II	2	177015125	F	HOXD4;MIR10B	NM_014621;NR_029609
cg21011616	0.574428	0.762104	-0.188	-10.947	3.01e-08	II	2	177015992	R	HOXD4	NM_014621
cg04843067	0.575045	0.715392	-0.14	-13.6172	1.82e-09	II	2	177016037	F	HOXD4	NM_014621
cg06390651	0.567233	0.733021	-0.166	-9.98201	9.55e-08	I	2	177023667	F
cg18944451	0.540853	0.691772	-0.151	-10.6682	4.17e-08	II	2	177023716	R
cg00223681	0.534202	0.718383	-0.184	-10.8589	3.34e-08	II	2	177024117	R
cg05266564	0.606556	0.775708	-0.169	-9.98489	9.52e-08	II	2	177024502	R
cg13053653	0.562122	0.73708	-0.175	-11.0239	2.76e-08	II	2	177037631	F	HOXD3	NM_006898
cg10039988	0.613203	0.523973	0.089	10.5087	5.04e-08	II	2	177355604	R
cg03412497	0.565	0.436498	0.129	10.0929	8.33e-08	II	2	181512606	R
cg04166432	0.451201	0.317115	0.134	11.6032	1.44e-08	II	2	181843717	R	UBE2E3	NM_182678
cg19742470	0.564255	0.354512	0.21	11.1337	2.43e-08	II	2	182850059	F	PPP1R1C	NM_001080545
cg19077806	0.272322	0.167509	0.105	10.3453	6.12e-08	II	2	183244218	R	PDE1A;PDE1A	NM_005019;NM_001003683
cg04546573	0.472532	0.209368	0.263	10.3944	5.77e-08	II	2	189198567	R	GULP1	NM_016315
cg23093664	0.521881	0.334527	0.187	10.4482	5.41e-08	II	2	197831702	R
cg23334662	0.315197	0.172608	0.143	10.6722	4.15e-08	II	2	198540518	R	RFTN2;RFTN2	NM_144629;NM_144629
cg09096031	0.343292	0.2131	0.13	11.0286	2.74e-08	II	2	198540569	F	RFTN2;RFTN2	NM_144629;NM_144629
cg12600692	0.744468	0.628164	0.116	11.7688	1.2e-08	II	2	198809390	F	PLCL1	NM_006226
cg11556846	0.390561	0.273548	0.117	10.3645	5.98e-08	II	2	200468728	R
cg24746666	0.747458	0.649826	0.098	12.132	8.13e-09	I	2	201342647	F	SPATS2L;SPATS2L;SPATS2L;SPATS2L	NM_001100422;NM_015535;NM_001100424;NM_001100423
cg25714096	0.635613	0.559576	0.076	11.0408	2.7e-08	II	2	201829669	F	ORC2L	NM_006190
cg23731408	0.555056	0.444037	0.111	10.2408	6.95e-08	II	2	202217643	F	ALS2CR12;ALS2CR12	NM_139163;NM_001127391
cg04411541	0.290014	0.235297	0.055	10.2784	6.64e-08	II	2	202483868	R	ALS2CR11;ALS2CR11;ALS2CR11;ALS2CR11;ALS2CR11;ALS2CR11;ALS2CR11;ALS2CR11	NM_001168217;NM_001168217;NM_152525;NM_001168216;NM_152525;NM_001168221;NM_001168221;NM_001168216
cg19494818	0.517678	0.330683	0.187	10.6312	4.35e-08	II	2	202561266	R	MPP4	NM_033066
cg01786466	0.477886	0.294362	0.184	11.1123	2.49e-08	II	2	202563127	R	MPP4	NM_033066
cg22706505	0.276806	0.17731	0.099	11.1747	2.32e-08	II	2	202563406	R	MPP4;MPP4	NM_033066;NM_033066
cg20169521	0.44166	0.261626	0.18	10.7321	3.87e-08	II	2	202563587	R	MPP4	NM_033066
cg01882113	0.549152	0.438966	0.11	13.7761	1.56e-09	II	2	206724023	R
cg07547054	0.637535	0.425503	0.212	10.1737	7.54e-08	II	2	216577323	F
cg18866792	0.582739	0.486498	0.096	11.3145	1.98e-08	II	2	217152056	F	2004-03-01	NM_020814
cg11469308	0.563477	0.467307	0.096	10.0344	8.95e-08	II	2	217471906	F
cg06857921	0.392429	0.248589	0.144	11.578	1.48e-08	II	2	217530276	F
cg05674949	0.468274	0.377634	0.091	10.2975	6.49e-08	II	2	217530592	R
cg23609707	0.60628	0.497153	0.109	10.1918	7.38e-08	II	2	217703032	F
cg12596243	0.458228	0.350811	0.107	10.5486	4.8e-08	II	2	218597777	R	DIRC3	NR_026597
cg12496156	0.287388	0.183965	0.103	12.0722	8.66e-09	I	2	218666048	R	TNS1	NM_022648
cg05783384	0.50231	0.373009	0.129	11.4054	1.79e-08	I	2	218843735	R
cg04316429	0.351944	0.272203	0.08	11.1008	2.52e-08	II	2	218844202	R
cg11823034	0.622059	0.540652	0.081	11.0588	2.65e-08	II	2	218858970	R
cg10550182	0.599109	0.515119	0.084	10.6127	4.45e-08	II	2	219220105	F	C2orf62	NM_198559
cg19223411	0.564113	0.477513	0.087	10.5136	5.01e-08	II	2	219267198	R	CTDSP1;CTDSP1;MIR26B	NM_182642;NM_021198;NR_029500
cg02985541	0.339974	0.219925	0.12	10.4304	5.53e-08	II	2	219472218	R	PLCD4	NM_032726
cg20174730	0.369736	0.308726	0.061	10.2759	6.66e-08	II	2	219840962	F	LOC151300;LOC151300	NR_024385;NR_015390
cg08530484	0.366662	0.24689	0.12	10.8286	3.45e-08	II	2	220024606	R	NHEJ1	NM_024782
cg00244308	0.414113	0.35216	0.062	10.2812	6.62e-08	II	2	220253656	F	DNPEP	NM_012100
cg07974504	0.20982	0.0955355	0.114	10.6099	4.47e-08	I	2	220325375	R	SPEG	NM_005876
cg14576436	0.551501	0.420225	0.131	10.8865	3.23e-08	II	2	223917872	R	KCNE4	NM_080671
cg14752525	0.462154	0.352125	0.11	10.6298	4.36e-08	II	2	223927446	F
cg02225786	0.561558	0.484292	0.077	10.053	8.75e-08	II	2	224808252	R	WDFY1	NM_020830
cg12302987	0.552587	0.395662	0.157	12.6623	4.68e-09	II	2	225276960	R
cg09501717	0.658383	0.533344	0.125	12.6778	4.61e-09	II	2	225968528	F
cg04751089	0.415839	0.294548	0.121	10.2922	6.53e-08	II	2	227659636	F	IRS1	NM_005544
cg18904855	0.556799	0.446011	0.111	10.5068	5.05e-08	II	2	231693469	R
cg26084700	0.493492	0.386841	0.107	10.1495	7.77e-08	I	2	231693479	R
cg14237567	0.486007	0.353696	0.132	10.2121	7.2e-08	II	2	232057245	R
cg26796670	0.147385	0.108974	0.038	14.9852	5.16e-10	II	2	232469021	F
cg12035782	0.634156	0.52311	0.111	11.5072	1.6e-08	II	2	232757030	F	MIR1471	NR_031717
cg07328664	0.454482	0.314715	0.14	10.0245	9.06e-08	II	2	233125062	F	DIS3L2	NM_152383
cg09490371	0.509014	0.394693	0.114	11.5971	1.45e-08	II	2	233253024	R	ECEL1P2	NR_028501
cg00955035	0.545207	0.420353	0.125	10.6193	4.42e-08	II	2	233253378	F
cg25571880	0.46367	0.381259	0.082	10.6105	4.46e-08	II	2	233384489	R
cg25107522	0.469655	0.325278	0.144	10.2298	7.05e-08	II	2	234297039	R	DGKD;DGKD	NM_152879;NM_003648
cg09339841	0.710373	0.598807	0.112	9.95526	9.87e-08	II	2	234649204	F	UGT1A10;UGT1A6;UGT1A8;UGT1A4;UGT1A3;UGT1A6;UGT1A9;UGT1A7;UGT1A5	NM_019075;NM_205862;NM_019076;NM_007120;NM_019093;NM_001072;NM_021027;NM_019077;NM_019078
cg10819050	0.487377	0.367844	0.12	10.479	5.22e-08	II	2	234883171	F	TRPM8	NM_024080
cg12559925	0.483033	0.375243	0.108	12.1343	8.11e-09	II	2	235863365	F	SH3BP4	NM_014521
cg14127046	0.551498	0.381554	0.17	10.6318	4.35e-08	II	2	236147233	R
cg21510194	0.417469	0.239012	0.178	11.1621	2.35e-08	I	2	236172370	F
cg09406107	0.33335	0.174496	0.159	15.1395	4.5e-10	II	2	236172440	F
cg00259019	0.646441	0.559438	0.087	10.0819	8.44e-08	II	2	236611999	R	AGAP1;AGAP1	NM_014914;NM_001037131
cg14226755	0.636671	0.767175	-0.131	-10.3766	5.9e-08	I	2	236923322	R	AGAP1;AGAP1	NM_014914;NM_001037131
cg03626672	0.375005	0.210554	0.164	12.3218	6.65e-09	II	2	237478664	R	CXCR7	NM_020311
cg16852440	0.273581	0.197635	0.076	12.4366	5.9e-09	II	2	237570117	F
cg16974516	0.606424	0.489274	0.117	9.98112	9.56e-08	II	2	237640723	F
cg23555395	0.538124	0.437429	0.101	10.0779	8.48e-08	II	2	238036564	R
cg05688616	0.693195	0.574473	0.119	10.6691	4.16e-08	II	2	238322274	F	COL6A3;COL6A3;COL6A3;COL6A3;COL6A3	NM_057165;NM_004369;NM_057167;NM_057166;NM_057164
cg04869122	0.631166	0.554526	0.077	10.5546	4.77e-08	I	2	238322318	R	COL6A3;COL6A3;COL6A3;COL6A3;COL6A3	NM_057165;NM_004369;NM_057167;NM_057166;NM_057164
cg23369364	0.639023	0.5153	0.124	10.6829	4.1e-08	II	2	238406478	F	MLPH;MLPH	NM_001042467;NM_024101
cg15121420	0.376709	0.246655	0.13	11.231	2.18e-08	I	2	238490819	R	RAB17	NM_022449
cg07213181	0.60242	0.463621	0.139	11.4328	1.74e-08	II	2	238794837	R	RAMP1	NM_005855
cg09969882	0.696019	0.601328	0.095	9.98892	9.47e-08	II	2	239348400	F	ASB1	NM_001040445
cg06164804	0.652972	0.564148	0.089	13.631	1.79e-09	II	2	240044389	R	HDAC4	NM_006037
cg26078407	0.624202	0.738563	-0.114	-10.3082	6.41e-08	I	2	240225062	R	HDAC4	NM_006037
cg16325984	0.603634	0.500765	0.103	11.9064	1.03e-08	II	2	240291068	F	HDAC4	NM_006037
cg26057577	0.647017	0.542817	0.104	13.5607	1.92e-09	II	2	241187429	R
cg18542688	0.517072	0.364561	0.153	12.1262	8.18e-09	I	2	241290875	R
cg05371791	0.454146	0.349299	0.105	10.6994	4.02e-08	II	2	241458886	F	ANKMY1;ANKMY1	NM_017844;NM_016552
cg24086040	0.43653	0.321781	0.115	11.9192	1.02e-08	II	2	241458939	F	ANKMY1;ANKMY1	NM_017844;NM_016552
cg12009697	0.632544	0.512496	0.12	11.6913	1.31e-08	II	2	241586406	R
cg14051367	0.664265	0.589076	0.075	10.5081	5.04e-08	II	2	241696955	F	KIF1A	NM_004321
cg13135455	0.431493	0.316144	0.115	10.3127	6.37e-08	II	2	241860318	R
cg02699194	0.514725	0.395087	0.12	12.1406	8.05e-09	II	2	241902062	F
cg04513038	0.653235	0.577739	0.075	12.2117	7.47e-09	I	2	242136119	F	ANO7	NM_001001891
cg07305514	0.476807	0.368086	0.109	10.5206	4.96e-08	II	2	242470507	R
cg13220917	0.389744	0.240881	0.149	10.0637	8.63e-08	I	2	242480249	R
cg19797930	0.653408	0.564471	0.089	12.1613	7.88e-09	II	2	242481817	F
cg14333539	0.588931	0.410176	0.179	10.0836	8.43e-08	II	2	242499512	R	BOK	NM_032515
cg07689252	0.82568	0.728706	0.097	10.0275	9.03e-08	I	2	242714016	R
cg18156831	0.684192	0.59145	0.093	10.1392	7.87e-08	II	2	242784034	F
cg16139517	0.547028	0.343626	0.203	11.9307	1.01e-08	II	3	2783388	F	CNTN4	NM_175607
cg21887591	0.407327	0.327281	0.08	12.3292	6.6e-09	II	3	5259831	R	EDEM1	NM_014674
cg03310937	0.5991	0.494558	0.105	11.1535	2.38e-08	I	3	8648591	R
cg11888747	0.45777	0.567187	-0.109	-12.1762	7.76e-09	II	3	9821816	F	TADA3	NM_006354
cg10960266	0.584341	0.384894	0.199	11.3147	1.98e-08	II	3	11610142	F	VGLL4;VGLL4;VGLL4;VGLL4;VGLL4	NM_014667;NM_001128220;NM_001128221;NM_001128219;NM_001128221
cg21527078	0.497568	0.275951	0.222	10.6978	4.03e-08	I	3	11610214	F	VGLL4;VGLL4;VGLL4;VGLL4;VGLL4	NM_014667;NM_001128220;NM_001128221;NM_001128219;NM_001128221
cg27083087	0.515416	0.281813	0.234	10.6281	4.37e-08	I	3	11610239	F	VGLL4;VGLL4;VGLL4;VGLL4;VGLL4	NM_014667;NM_001128220;NM_001128221;NM_001128219;NM_001128221
cg26959247	0.660705	0.492858	0.168	12.3145	6.71e-09	II	3	11611863	F	VGLL4;VGLL4;VGLL4;VGLL4	NM_014667;NM_001128220;NM_001128219;NM_001128221
cg02073081	0.506616	0.326751	0.18	10.7325	3.87e-08	II	3	11732893	R	VGLL4	NM_014667
cg01460382	0.750298	0.714319	0.036	10.007	9.26e-08	II	3	12947823	F	IQSEC1;IQSEC1	NM_001134382;NM_014869
cg19130973	0.440023	0.292392	0.148	10.0375	8.92e-08	II	3	12979917	R	IQSEC1;IQSEC1	NM_001134382;NM_014869
cg08102294	0.406369	0.29995	0.106	10.0828	8.43e-08	II	3	13063918	F	IQSEC1	NM_001134382
cg00895132	0.642798	0.532295	0.111	12.3334	6.57e-09	I	3	13318410	R
cg24006715	0.482076	0.36588	0.116	9.99126	9.44e-08	II	3	13568212	F
cg04075737	0.541054	0.412129	0.129	10.7924	3.6e-08	II	3	14331576	R
cg13496041	0.365981	0.187733	0.178	10.0837	8.42e-08	I	3	14494726	R	SLC6A6;SLC6A6	NM_003043;NM_001134367
cg15155209	0.421577	0.258421	0.163	10.9702	2.93e-08	II	3	14502277	F	SLC6A6;SLC6A6	NM_003043;NM_001134367
cg02530834	0.51202	0.406982	0.105	10.8694	3.3e-08	II	3	14595849	R
cg27495223	0.432093	0.280089	0.152	10.6935	4.05e-08	II	3	14758289	F	C3orf20	NM_032137
cg13606421	0.253712	0.163291	0.09	10.3755	5.91e-08	II	3	16216180	F	GALNTL2	NM_054110
cg10453019	0.303455	0.180844	0.123	12.233	7.3e-09	II	3	16216215	F	GALNTL2;GALNTL2	NM_054110;NM_054110
cg05413061	0.599984	0.46186	0.138	10.506	5.05e-08	II	3	16225307	F	GALNTL2	NM_054110
cg02129737	0.459882	0.305263	0.155	11.9655	9.71e-09	I	3	17131888	F	PLCL2;PLCL2	NM_015184;NM_001144382
cg06620117	0.437289	0.208584	0.229	11.2936	2.03e-08	II	3	23818150	R
cg06181286	0.46071	0.552277	-0.092	-10.8717	3.29e-08	II	3	27064121	F
cg24391989	0.554992	0.420551	0.134	10.9853	2.88e-08	II	3	32010656	R	OSBPL10	NM_017784
cg00620452	0.299306	0.210638	0.089	11.8892	1.05e-08	I	3	32147645	F	GPD1L	NM_015141
cg11236746	0.612848	0.784464	-0.172	-10.4579	5.35e-08	II	3	33096255	R	GLB1;GLB1;GLB1	NM_001079811;NM_001135602;NM_000404
cg24717490	0.798281	0.720086	0.078	11.0904	2.56e-08	II	3	37853862	F	ITGA9	NM_002207
cg03540589	0.400605	0.260484	0.14	10.9295	3.07e-08	II	3	39192364	R	CSRNP1	NM_033027
cg00008665	0.517787	0.428507	0.089	11.1568	2.37e-08	II	3	43146780	R	C3orf39	NM_032806
cg07847273	0.511737	0.430266	0.081	10.0323	8.98e-08	II	3	43195345	F
cg24074783	0.640722	0.55573	0.085	11.3136	1.98e-08	II	3	43405624	F
cg09018904	0.68448	0.573444	0.111	14.4269	8.51e-10	II	3	43408318	R	ANO10	NM_018075
cg20675173	0.638148	0.495212	0.143	10.3432	6.14e-08	II	3	43795541	R
cg16330552	0.590624	0.497227	0.093	10.6754	4.13e-08	II	3	44010115	F
cg05161795	0.751901	0.665569	0.086	10.103	8.23e-08	II	3	45018949	R	ZDHHC3;ZDHHC3;EXOSC7;ZDHHC3;EXOSC7	NM_001135179;NM_001135180;NM_015004;NM_016598;NR_023353
cg08490192	0.699867	0.627402	0.072	10.735	3.85e-08	II	3	45314933	R
cg13148650	0.592501	0.46204	0.13	11.0335	2.73e-08	II	3	45624053	F
cg15067386	0.652213	0.564181	0.088	11.5926	1.46e-08	II	3	46787073	R	PRSS45	NM_199183
cg19986876	0.65566	0.564528	0.091	10.6343	4.34e-08	II	3	47423585	R	PTPN23	NM_015466
cg25191573	0.610071	0.54061	0.069	11.2188	2.21e-08	II	3	49037070	R	P4HTM;P4HTM	NM_177938;NM_177939
cg10255761	0.350708	0.221731	0.129	10.5354	4.88e-08	II	3	49210029	R	KLHDC8B	NM_173546
cg07285807	0.538832	0.451365	0.087	10.1951	7.35e-08	II	3	49235826	R	CCDC36;CCDC36	NM_178173;NM_001135197
cg04129430	0.754513	0.641672	0.113	11.1856	2.29e-08	II	3	49236376	F	CCDC36;CCDC36	NM_001135197;NM_178173
cg20026633	0.548204	0.46451	0.084	9.96143	9.8e-08	II	3	49837529	F	CDH29	NM_001007540
cg11027707	0.448849	0.297289	0.152	12.369	6.33e-09	II	3	49967669	R	MON1A;MON1A	NM_001142501;NM_032355
cg05392530	0.656637	0.553488	0.103	13.1631	2.83e-09	II	3	50162322	F
cg05435993	0.677058	0.629841	0.047	10.9198	3.11e-08	II	3	50239406	F
cg06360465	0.546284	0.406139	0.14	14.1196	1.13e-09	II	3	50341183	R	HYAL1;HYAL1;HYAL1;HYAL1;HYAL1;HYAL1	NM_153285;NM_153282;NM_153281;NM_007312;NM_033159;NM_153283
cg15275312	0.536704	0.681027	-0.144	-9.95568	9.87e-08	II	3	50363059	R	TUSC2	NM_007275
cg10133500	0.22993	0.156702	0.073	12.181	7.72e-09	II	3	50396252	F	TMEM115	NM_007024
cg10472064	0.713571	0.644031	0.07	10.445	5.43e-08	II	3	50452888	F	CACNA2D2;CACNA2D2	NM_001005505;NM_006030
cg25461389	0.387529	0.264222	0.123	11.8787	1.07e-08	II	3	52080778	F
cg08448751	0.644261	0.484988	0.159	10.5007	5.08e-08	II	3	52479601	F	SEMA3G	NM_020163
cg21832537	0.418182	0.297592	0.121	10.9329	3.06e-08	II	3	52553167	F	STAB1	NM_015136
cg13284614	0.665111	0.577157	0.088	11.2192	2.21e-08	I	3	52569169	R	NT5DC2;NT5DC2;LOC440957	NM_022908;NM_001134231;NM_001124767
cg03046611	0.523362	0.403931	0.119	10.3972	5.75e-08	II	3	55340399	F
cg00557536	0.575364	0.401507	0.174	10.2397	6.96e-08	II	3	56231018	R	ERC2	NM_015576
cg25968247	0.447877	0.297494	0.15	10.4737	5.25e-08	II	3	57581113	R	ARF4	NM_001660
cg15028458	0.625154	0.48736	0.138	10.0115	9.21e-08	I	3	58860290	R	C3orf67	NM_198463
cg23720395	0.651025	0.498042	0.153	10.2902	6.55e-08	II	3	59640236	R
cg20559405	0.436598	0.242253	0.194	12.7175	4.42e-09	II	3	61580543	F	PTPRG	NM_002841
cg17393041	0.543925	0.438047	0.106	11.7173	1.27e-08	II	3	64136333	R	PRICKLE2	NM_198859
cg08765100	0.389442	0.265844	0.124	10.836	3.43e-08	II	3	64211659	R	PRICKLE2	NM_198859
cg07165029	0.376355	0.227057	0.149	10.1489	7.78e-08	II	3	65715359	R	MAGI1;MAGI1;MAGI1	NM_015520;NM_001033057;NM_004742
cg00887936	0.386524	0.217406	0.169	10.0098	9.23e-08	II	3	66033260	F
cg01631215	0.568184	0.731105	-0.163	-11.286	2.05e-08	II	3	67706047	F	SUCLG2	NM_003848
cg03663984	0.500326	0.360514	0.14	12.6091	4.94e-09	II	3	69171495	R	LMOD3	NM_198271
cg11903206	0.561763	0.44093	0.121	11.1352	2.43e-08	II	3	70911187	R
cg03652525	0.59876	0.74159	-0.143	-12.9753	3.41e-09	II	3	72149324	R
cg00089814	0.569203	0.471135	0.098	9.95645	9.86e-08	II	3	72641008	R
cg03285428	0.602088	0.426772	0.175	10.0903	8.36e-08	II	3	73050093	F	PPP4R2	NM_174907
cg14753334	0.197094	0.0885776	0.109	10.7413	3.83e-08	I	3	73674702	R	PDZRN3	NM_015009
cg13797468	0.469642	0.253279	0.216	13.4907	2.05e-09	II	3	98848062	R
cg14969542	0.735651	0.564269	0.171	11.9628	9.73e-09	II	3	100684923	R	ABI3BP	NM_015429
cg13419345	0.661453	0.546352	0.115	10.8047	3.55e-08	II	3	105332022	R
cg05401364	0.452097	0.302279	0.15	12.1051	8.36e-09	I	3	112967129	F	BOC	NM_033254
cg21904489	0.573662	0.661421	-0.088	-10.0966	8.29e-08	II	3	119071213	R	CDGAP	NM_020754
cg13069531	0.644998	0.785974	-0.141	-12.7634	4.22e-09	II	3	121796767	R	CD86;CD86;CD86	NM_006889;NM_175862;NM_006889
cg09359351	0.703086	0.874534	-0.171	-10.1176	8.08e-08	II	3	122509111	R	HSPBAP1	NM_024610
cg07349815	0.465944	0.253328	0.213	11.0503	2.67e-08	II	3	123751269	R
cg05720721	0.389157	0.272538	0.117	10.4589	5.34e-08	II	3	123803128	F
cg22259698	0.890059	0.816896	0.073	10.3115	6.38e-08	I	3	126137567	R	CCDC37	NM_182628
cg17408686	0.271438	0.209037	0.062	12.8658	3.81e-09	II	3	126422575	R	CHCHD6	NM_032343
cg01857819	0.754611	0.704259	0.05	11.2832	2.05e-08	I	3	126711260	R	PLXNA1	NM_032242
cg20899625	0.463893	0.325708	0.138	10.3667	5.97e-08	II	3	126721131	R	PLXNA1	NM_032242
cg22682739	0.589419	0.48372	0.106	9.98486	9.52e-08	II	3	127292275	R	TPRA1;TPRA1;TPRA1	NM_001136053;NM_016372;NM_001142646
cg13050716	0.340933	0.185169	0.156	11.6785	1.32e-08	II	3	127416580	F	MGLL;MGLL	NM_007283;NM_001003794
cg14750757	0.54771	0.412271	0.135	11.0874	2.56e-08	II	3	127506604	R	MGLL;MGLL	NM_007283;NM_001003794
cg04920630	0.392168	0.319322	0.073	10.4735	5.25e-08	II	3	127772689	F	SEC61A1	NM_013336
cg12476242	0.6387	0.558421	0.08	10.8459	3.39e-08	II	3	127813395	F	RUVBL1	NM_003707
cg05270106	0.360637	0.252865	0.108	10.1845	7.45e-08	I	3	127997992	F	EEFSEC	NM_021937
cg11837391	0.664733	0.556222	0.109	10.6136	4.45e-08	I	3	128199781	F	GATA2;GATA2;GATA2	NM_032638;NM_001145662;NM_001145661
cg12816936	0.393808	0.255766	0.138	10.7888	3.62e-08	II	3	128806370	F
cg08524190	0.697321	0.565707	0.132	10.3	6.47e-08	II	3	128825270	R	RAB43	NM_198490
cg19235307	0.269514	0.190337	0.079	10.8674	3.3e-08	II	3	129160154	F	IFT122;IFT122;MBD4;IFT122;IFT122	NM_052990;NM_018262;NM_003925;NM_052985;NM_052989
cg10943921	0.478516	0.327057	0.151	10.4055	5.7e-08	II	3	129279429	F	PLXND1	NM_015103
cg17389427	0.476328	0.38384	0.092	10.0894	8.37e-08	II	3	129330986	F
cg13682735	0.501607	0.373175	0.128	12.1722	7.79e-09	II	3	129407530	R	TMCC1;TMCC1;TMCC1	NM_015008;NM_001017395;NM_001128224
cg04781626	0.509694	0.382101	0.128	10.0657	8.61e-08	II	3	135172091	F
cg21513826	0.714475	0.823091	-0.109	-10.8357	3.43e-08	II	3	138325023	F
cg07852840	0.52657	0.253781	0.273	10.9977	2.84e-08	I	3	140813919	R	SPSB4	NM_080862
cg04470676	0.352699	0.212884	0.14	10.598	4.53e-08	II	3	142858878	F
cg24790788	0.272068	0.16152	0.111	10.4137	5.64e-08	II	3	145879626	R	PLOD2;PLOD2	NM_000935;NM_182943
cg23017915	0.354157	0.213271	0.141	10.0045	9.29e-08	II	3	149374535	R	WWTR1;WWTR1;WWTR1	NM_015472;NM_001168278;NM_001168280
cg09638944	0.524708	0.341134	0.184	10.2462	6.91e-08	II	3	149424680	R
cg01070987	0.548028	0.369382	0.179	10.6269	4.38e-08	II	3	149687002	R	PFN2;PFN2	NM_002628;NM_053024
cg09571369	0.647504	0.787786	-0.14	-11.5575	1.51e-08	II	3	150996563	R	MED12L;P2RY14	NM_053002;NM_014879
cg12207930	0.730803	0.830369	-0.1	-10.064	8.63e-08	II	3	151048337	F	MED12L;P2RY13	NM_053002;NM_176894
cg23184653	0.618423	0.361759	0.257	11.4173	1.77e-08	II	3	154789118	F
cg07216436	0.536753	0.345998	0.191	14.0622	1.19e-09	II	3	154951034	R
cg11932158	0.567725	0.676138	-0.108	-11.1978	2.26e-08	II	3	155422129	R	PLCH1	NM_014996
cg18794809	0.648376	0.532006	0.116	10.4987	5.1e-08	II	3	156480627	F
cg09694300	0.326271	0.198176	0.128	10.2087	7.23e-08	II	3	159429667	R	SCHIP1	NM_014575
cg25705519	0.470834	0.603722	-0.133	-11.5293	1.56e-08	II	3	159557552	R	SCHIP1	NM_014575
cg00188627	0.545738	0.691343	-0.146	-10.0582	8.69e-08	II	3	159557779	R	SCHIP1	NM_014575
cg03591690	0.557188	0.343691	0.213	10.6918	4.05e-08	II	3	166884766	F
cg18571412	0.60223	0.453569	0.149	10.1396	7.87e-08	II	3	169337810	R	MECOM	NM_004991
cg23949667	0.387154	0.252729	0.134	10.6204	4.41e-08	II	3	169417653	R
cg01334735	0.606815	0.448083	0.159	11.4817	1.65e-08	I	3	170520549	F
cg14495916	0.656879	0.506085	0.151	13.7511	1.6e-09	II	3	171800301	F	FNDC3B;FNDC3B	NM_022763;NM_001135095
cg09226275	0.697465	0.60594	0.092	9.99414	9.41e-08	II	3	176773597	R	TBL1XR1	NM_024665
cg16778734	0.518067	0.388996	0.129	10.2406	6.95e-08	II	3	177448128	R
cg17805547	0.519909	0.420088	0.1	10.9156	3.12e-08	II	3	180710218	F
cg00380930	0.534927	0.421443	0.113	10.9329	3.06e-08	II	3	182443989	R
cg16725607	0.330956	0.438764	-0.108	-10.5642	4.71e-08	II	3	183273758	R	KLHL6	NM_130446
cg11158819	0.502757	0.410199	0.093	12.0263	9.09e-09	I	3	183817853	F	HTR3E	NM_182589
cg08467643	0.65627	0.52439	0.132	10.5238	4.95e-08	II	3	183890761	R	DVL3	NM_004423
cg06398251	0.334143	0.186292	0.148	10.7402	3.83e-08	II	3	184033620	F	EIF4G1;EIF4G1;EIF4G1;EIF4G1	NM_198241;NM_198244;NM_182917;NM_198242
cg02573551	0.629556	0.507016	0.123	12.0851	8.54e-09	I	3	184299439	F	EPHB3	NM_004443
cg18718204	0.581768	0.396022	0.186	11.7164	1.27e-08	II	3	184491765	F
cg14054279	0.484653	0.342724	0.142	10.0572	8.7e-08	II	3	185676640	R
cg10904854	0.556363	0.41687	0.139	12.6086	4.94e-09	II	3	185742220	R
cg17802213	0.371205	0.245018	0.126	12.0569	8.8e-09	I	3	185911316	F	DGKG;DGKG;DGKG	NM_001346;NM_001080744;NM_001080745
cg21380740	0.431908	0.346801	0.085	11.0104	2.8e-08	II	3	187310248	R
cg07599972	0.717072	0.619298	0.098	11.653	1.36e-08	II	3	187607070	F
cg01356198	0.689655	0.543441	0.146	10.0499	8.78e-08	II	3	187929513	F	LPP;LPP	NM_005578;NM_001167672
cg07276534	0.498499	0.336117	0.162	10.4439	5.44e-08	I	3	193534580	R
cg06103243	0.571173	0.7151	-0.144	-10.0456	8.83e-08	II	3	193923516	R
cg16525435	0.503139	0.387606	0.116	11.3993	1.8e-08	II	3	193994972	R
cg12838168	0.476311	0.320981	0.155	12.9201	3.6e-09	II	3	194085842	F	LRRC15;LRRC15	NM_130830;NM_001135057
cg08656333	0.749494	0.670467	0.079	10.5521	4.78e-08	II	3	194218174	R
cg02624284	0.672141	0.550335	0.122	15.4599	3.41e-10	II	3	194319725	F	TMEM44;TMEM44;TMEM44;TMEM44	NM_001011655;NM_001166306;NM_001166305;NM_138399
cg11137156	0.61682	0.518446	0.098	12.749	4.28e-09	II	3	194757099	F
cg20945520	0.511087	0.343473	0.168	11.0352	2.72e-08	II	3	194930200	F	C3orf21	NM_152531
cg06085042	0.4025	0.335765	0.067	11.1144	2.49e-08	II	3	195425033	R	MIR570	NR_030296
cg08119325	0.422187	0.298482	0.124	10.362	6e-08	II	3	195613212	R	TNK2;TNK2	NM_001010938;NM_005781
cg21150302	0.769055	0.679683	0.089	11.1269	2.45e-08	I	3	195723614	F
cg07111415	0.523853	0.425072	0.099	10.5194	4.97e-08	II	3	195938436	F	ZDHHC19	NM_001039617
cg19401111	0.400388	0.322973	0.077	9.95981	9.82e-08	II	3	195943345	F	OSTalpha	NM_152672
cg03307177	0.415649	0.495936	-0.08	-10.7542	3.77e-08	II	3	196347230	F
cg25771026	0.566479	0.703157	-0.137	-10.3958	5.76e-08	II	3	196352027	F
cg08035872	0.338458	0.218343	0.12	11.951	9.86e-09	II	3	197680935	F	IQCG;RPL35A	NM_032263;NM_000996
cg04451448	0.590502	0.450563	0.14	13.0759	3.08e-09	II	4	110130	R	ZNF718	NM_001039127
cg10906108	0.285514	0.197054	0.088	10.4545	5.37e-08	II	4	330163	R	ZNF141	NM_003441
cg06659629	0.691801	0.579703	0.112	10.2479	6.89e-08	II	4	660405	R	PDE6B;PDE6B;PDE6B	NM_000283;NM_001145291;NM_001145292
cg17073306	0.56407	0.451428	0.113	10.0579	8.7e-08	II	4	671791	R	MYL5;MYL5	NM_002477;NM_002477
cg02882530	0.519637	0.410624	0.109	11.0706	2.61e-08	II	4	776504	F
cg20536207	0.65528	0.591145	0.064	10.8618	3.32e-08	II	4	883948	R	GAK	NM_005255
cg26830958	0.476271	0.339111	0.137	10.9909	2.86e-08	II	4	1041664	R
cg14771077	0.230934	0.168253	0.063	15.6812	2.82e-10	II	4	1166824	R	LOC100130872-SPON2;SPON2;SPON2	NR_033182;NM_012445;NM_001128325
cg01931028	0.875461	0.757911	0.118	10.8822	3.25e-08	I	4	1287888	F	MAEA;MAEA	NM_005882;NM_001017405
cg16580985	0.389189	0.221009	0.168	11.7242	1.26e-08	I	4	1550194	F
cg25545917	0.534082	0.408751	0.125	11.7051	1.29e-08	II	4	1550349	F
cg13105234	0.331442	0.231446	0.1	13.1858	2.77e-09	II	4	1550473	R
cg20025977	0.442949	0.367679	0.075	11.4372	1.73e-08	II	4	1579814	F
cg08699206	0.777831	0.669116	0.109	10.7386	3.84e-08	I	4	1595414	R
cg14399910	0.608193	0.511555	0.097	11.6465	1.37e-08	II	4	1595659	F
cg03799405	0.769649	0.63118	0.138	15.4962	3.31e-10	I	4	1595726	R
cg18030372	0.690609	0.591283	0.099	10.3094	6.4e-08	II	4	2069750	F	NAT8L	NM_178557
cg15480305	0.81933	0.729047	0.09	11.6878	1.31e-08	I	4	2252007	R	MXD4	NM_006454
cg21372451	0.509389	0.360739	0.149	10.3751	5.91e-08	II	4	2268146	R
cg01345586	0.711949	0.588459	0.123	10.0057	9.28e-08	I	4	2435944	R
cg15111629	0.683065	0.584785	0.098	10.5902	4.57e-08	I	4	3289776	F
cg17453359	0.586774	0.503911	0.083	10.0346	8.95e-08	II	4	3289826	F
cg17276535	0.29522	0.176532	0.119	12.3026	6.79e-09	II	4	3372123	F	RGS12;RGS12;RGS12	NM_198229;NM_198227;NM_002926
cg04073934	0.563391	0.389491	0.174	10.1983	7.32e-08	II	4	3372272	F	RGS12;RGS12;RGS12	NM_198229;NM_198227;NM_002926
cg26123401	0.721399	0.636068	0.085	10.7179	3.93e-08	II	4	3442962	R	HGFAC	NM_001528
cg27636612	0.65641	0.562104	0.094	13.5538	1.93e-09	II	4	3443025	R	HGFAC	NM_001528
cg24869266	0.275296	0.210018	0.065	10.0867	8.39e-08	I	4	3578583	F
cg04638766	0.534975	0.454872	0.08	11.8964	1.05e-08	II	4	3681623	R
cg18954865	0.42357	0.327523	0.096	14.2769	9.77e-10	II	4	3865107	F
cg22814916	0.755424	0.620539	0.135	11.4146	1.77e-08	II	4	4379636	F
cg17036690	0.64796	0.525701	0.122	11.2275	2.19e-08	II	4	4379687	F
cg21578921	0.531264	0.355562	0.176	15.9401	2.27e-10	II	4	4393416	F	D4S234E;D4S234E	NM_014392;NM_001040101
cg15848031	0.742206	0.888905	-0.147	-11.7108	1.28e-08	I	4	4864293	F	MSX1	NM_002448
cg03456560	0.497032	0.637486	-0.14	-10.5107	5.02e-08	II	4	4866192	R
cg11060856	0.471407	0.405157	0.066	12.5888	5.05e-09	II	4	5895410	R	CRMP1	NM_001014809
cg26723162	0.383125	0.255068	0.128	10.9687	2.94e-08	II	4	5957410	F
cg26562462	0.49789	0.566027	-0.068	-11.1153	2.48e-08	I	4	6929045	F	TBC1D14;TBC1D14	NM_001113361;NM_020773
cg05498905	0.526463	0.404302	0.122	10.1695	7.58e-08	I	4	6955698	R	TBC1D14;TBC1D14	NM_001113361;NM_020773
cg16851482	0.560953	0.412285	0.149	10.2737	6.68e-08	I	4	6955953	R	TBC1D14;TBC1D14	NM_001113361;NM_020773
cg09949789	0.648993	0.557728	0.091	10.1874	7.42e-08	II	4	6990245	F	TBC1D14;TBC1D14;TBC1D14	NM_001113361;NM_020773;NM_001113363
cg21540588	0.521018	0.373072	0.148	10.1889	7.41e-08	II	4	7462468	F	SORCS2	NM_020777
cg25003275	0.19746	0.115854	0.082	9.96444	9.76e-08	II	4	7940128	F	AFAP1;AFAP1	NM_198595;NM_001134647
cg05577016	0.669293	0.76968	-0.1	-10.4127	5.65e-08	II	4	7945149	F
cg19651341	0.563659	0.489728	0.074	10.0741	8.52e-08	II	4	8012338	R	ABLIM2;ABLIM2;ABLIM2;ABLIM2;ABLIM2;ABLIM2;ABLIM2	NM_032432;NM_001130083;NM_001130087;NM_001130088;NM_001130084;NM_001130085;NM_001130086
cg23857700	0.832821	0.788625	0.044	9.96299	9.78e-08	I	4	8071003	R	ABLIM2;ABLIM2;ABLIM2;ABLIM2;ABLIM2;ABLIM2;ABLIM2	NM_032432;NM_001130083;NM_001130087;NM_001130088;NM_001130084;NM_001130085;NM_001130086
cg01081775	0.47941	0.369768	0.11	10.3365	6.19e-08	II	4	8158359	F	ABLIM2;ABLIM2;ABLIM2;ABLIM2;ABLIM2;ABLIM2;ABLIM2	NM_032432;NM_001130083;NM_001130087;NM_001130088;NM_001130084;NM_001130085;NM_001130086
cg04371567	0.598283	0.478872	0.119	11.1973	2.26e-08	II	4	8248849	F
cg00923860	0.616031	0.515935	0.1	10.5295	4.91e-08	II	4	8307757	R	HTRA3	NM_053044
cg19209355	0.755652	0.626833	0.129	10.1512	7.75e-08	I	4	8345155	R
cg01161811	0.65303	0.564278	0.089	10.4853	5.18e-08	I	4	8345211	R
cg11076814	0.546746	0.440245	0.107	10.0966	8.29e-08	II	4	11225303	R
cg04674495	0.560059	0.409666	0.15	13.0153	3.28e-09	II	4	11401957	R	HS3ST1	NM_005114
cg18640444	0.433021	0.256667	0.176	11.0865	2.57e-08	II	4	15241582	F
cg05551114	0.70424	0.53856	0.166	10.105	8.21e-08	I	4	15376116	F	C1QTNF7;C1QTNF7	NM_001135170;NM_001135171
cg01198391	0.649317	0.525598	0.124	12.556	5.22e-09	II	4	15376180	R	C1QTNF7;C1QTNF7;C1QTNF7	NM_001135170;NM_001135171;NM_001135171
cg21504925	0.626966	0.507573	0.119	10.1642	7.63e-08	II	4	16619240	R	LDB2;LDB2	NM_001290;NM_001130834
cg08644678	0.712608	0.646098	0.067	10.4013	5.73e-08	I	4	17711202	F	FAM184B	NM_015688
cg09356916	0.537643	0.451602	0.086	10.3728	5.93e-08	II	4	23791473	R
cg11372436	0.489691	0.326035	0.164	10.6735	4.14e-08	I	4	24797007	R	SOD3	NM_003102
cg16216407	0.429473	0.296113	0.133	14.3069	9.5e-10	II	4	24797140	F	SOD3;SOD3	NM_003102;NM_003102
cg25449950	0.522174	0.379737	0.142	11.3477	1.91e-08	I	4	24797174	F	SOD3;SOD3	NM_003102;NM_003102
cg21411366	0.435607	0.306143	0.129	13.2257	2.66e-09	II	4	24797176	F	SOD3;SOD3	NM_003102;NM_003102
cg24491704	0.700571	0.575112	0.125	11.0853	2.57e-08	II	4	38693552	R	KLF3	NM_016531
cg22078179	0.644228	0.56264	0.082	10.8627	3.32e-08	II	4	39063989	F	KLHL5;KLHL5;KLHL5;KLHL5;KLHL5;KLHL5	NM_015990;NM_015990;NM_199039;NM_001007075;NM_001171654;NM_199039
cg21880903	0.537016	0.391605	0.145	10.7795	3.66e-08	II	4	39408665	F	KLB	NM_175737
cg11636960	0.274115	0.33823	-0.064	-9.94938	9.95e-08	II	4	39482852	F	LOC401127	NR_026854
cg26039623	0.592311	0.486744	0.106	9.96024	9.81e-08	II	4	40485458	F	RBM47;RBM47	NM_019027;NM_001098634
cg08949974	0.623053	0.789961	-0.167	-10.0266	9.04e-08	II	4	40632860	F	RBM47	NM_001098634
cg01465102	0.618843	0.479065	0.14	11.9073	1.03e-08	II	4	40942131	F	APBB2;APBB2;APBB2	NM_004307;NM_001166050;NM_173075
cg10294732	0.491709	0.334386	0.157	10.2264	7.07e-08	II	4	41614397	F	LIMCH1;LIMCH1;LIMCH1;LIMCH1;LIMCH1	NM_014988;NM_001112718;NM_001112717;NM_001112720;NM_001112719
cg02951847	0.476796	0.294246	0.183	10.9133	3.13e-08	II	4	41614490	F	LIMCH1;LIMCH1;LIMCH1;LIMCH1;LIMCH1	NM_014988;NM_001112718;NM_001112717;NM_001112720;NM_001112719
cg12489960	0.593757	0.463592	0.13	12.2729	7e-09	II	4	52905025	F	SGCB	NM_000232
cg07080653	0.445895	0.212884	0.233	11.7464	1.23e-08	I	4	54374249	R	LNX1;LNX1	NM_032622;NM_001126328
cg02196651	0.389763	0.540708	-0.151	-10.1629	7.64e-08	II	4	54457842	F	LNX1	NM_001126328
cg11807829	0.639488	0.771472	-0.132	-10.3072	6.41e-08	II	4	54458109	R	LNX1	NM_001126328
cg04231042	0.663465	0.543836	0.12	11.4876	1.63e-08	II	4	54729555	R
cg06015993	0.652947	0.541715	0.111	11.1313	2.44e-08	II	4	54755599	R
cg02525826	0.551255	0.398113	0.153	11.0893	2.56e-08	II	4	55091178	F
cg01684586	0.406854	0.223525	0.183	12.0135	9.22e-09	II	4	57910078	R	IGFBP7	NM_001553
cg10923036	0.332324	0.187726	0.145	10.7038	4e-08	II	4	57931299	R	IGFBP7	NM_001553
cg05797623	0.406089	0.233619	0.172	10.6665	4.18e-08	II	4	73178007	F	ADAMTS3	NM_014243
cg11814672	0.774397	0.691857	0.083	10.3044	6.43e-08	II	4	74600153	R
cg01128025	0.67849	0.534086	0.144	9.99326	9.42e-08	II	4	75588405	F
cg05007549	0.404864	0.283962	0.121	10.0741	8.52e-08	II	4	81103968	R
cg04237522	0.378023	0.228504	0.15	10.178	7.5e-08	II	4	81127819	R
cg22270027	0.387619	0.239401	0.148	12.3995	6.14e-09	I	4	81128234	R
cg27094229	0.617284	0.443388	0.174	11.7426	1.23e-08	II	4	82256560	R
cg21153358	0.474412	0.357653	0.117	10.0669	8.6e-08	II	4	86049133	R
cg21446955	0.175954	0.224936	-0.049	-12.033	9.03e-09	II	4	86851425	R	ARHGAP24;ARHGAP24;ARHGAP24;ARHGAP24	NM_031305;NM_001025616;NM_001042669;NM_031305
cg17691545	0.580374	0.326819	0.254	11.6165	1.42e-08	II	4	87770586	F	SLC10A6	NM_197965
cg17593384	0.264905	0.14096	0.124	10.0482	8.8e-08	II	4	88000269	R	AFF1;AFF1	NM_001166693;NM_005935
cg14786790	0.663636	0.776094	-0.112	-10.8828	3.24e-08	II	4	89766654	F	FAM13A	NM_014883
cg14441948	0.548618	0.67258	-0.124	-12.3203	6.67e-09	II	4	99125084	F
cg13149566	0.636399	0.449909	0.186	10.4451	5.43e-08	II	4	101238231	F
cg04799232	0.564765	0.451856	0.113	11.6787	1.32e-08	II	4	103475833	F	NFKB1;NFKB1	NM_003998;NM_001165412
cg06677089	0.886296	0.812245	0.074	11.8363	1.12e-08	II	4	106631912	F	GSTCD;GSTCD	NM_001031720;NM_024751
cg26198197	0.321887	0.192007	0.13	10.0615	8.66e-08	II	4	108204800	R
cg08733482	0.467388	0.350583	0.117	10.1498	7.77e-08	II	4	111395729	F	ENPEP	NM_001977
cg04748637	0.572498	0.49505	0.077	11.3465	1.91e-08	II	4	111397885	F	ENPEP	NM_001977
cg22888902	0.664666	0.537313	0.127	11.6138	1.42e-08	I	4	111398042	R	ENPEP	NM_001977
cg23169614	0.608542	0.506344	0.102	12.8031	4.05e-09	II	4	111398088	F	ENPEP	NM_001977
cg08310176	0.63581	0.490615	0.145	12.1925	7.62e-09	II	4	111398146	R	ENPEP	NM_001977
cg22914729	0.411627	0.567023	-0.155	-13.7996	1.53e-09	II	4	111541339	R	PITX2;PITX2;PITX2	NM_000325;NM_153426;NM_153427
cg09451574	0.336398	0.193842	0.143	10.2359	6.99e-08	II	4	113069076	F	C4orf32	NM_152400
cg02245119	0.64629	0.520075	0.126	10.8372	3.42e-08	II	4	113269890	F	ALPK1;ALPK1	NM_025144;NM_001102406
cg23882945	0.787226	0.713548	0.074	10.9539	2.99e-08	II	4	113300580	R	ALPK1;ALPK1	NM_025144;NM_001102406
cg02296478	0.660291	0.496792	0.163	13.2269	2.66e-09	II	4	114213574	F	ANK2;ANK2;ANK2	NM_001148;NM_001127493;NM_020977
cg17665652	0.668335	0.533777	0.135	10.6856	4.08e-08	II	4	114214093	R	ANK2;ANK2;ANK2	NM_001148;NM_001127493;NM_020977
cg23371754	0.515871	0.396627	0.119	11.9208	1.02e-08	II	4	114214449	F	ANK2;ANK2;ANK2	NM_001148;NM_001127493;NM_020977
cg07913430	0.423664	0.298568	0.125	11.2933	2.03e-08	II	4	115609343	R
cg18157353	0.496805	0.297314	0.199	13.9793	1.29e-09	II	4	116840074	R
cg17200999	0.532408	0.43041	0.102	10.1215	8.04e-08	II	4	119902588	R	SYNPO2;SYNPO2;SYNPO2	NM_001128934;NM_133477;NM_001128933
cg03554174	0.376378	0.308328	0.068	10.1134	8.12e-08	II	4	119948388	F	SYNPO2;SYNPO2;SYNPO2	NM_001128934;NM_133477;NM_001128933
cg00428382	0.429464	0.330767	0.099	13.4567	2.12e-09	II	4	124427390	F
cg18257996	0.696869	0.562315	0.135	10.3817	5.86e-08	II	4	124571385	F
cg19922435	0.624059	0.717204	-0.093	-10.3162	6.34e-08	II	4	124694178	R	LOC285419;LOC285419	NR_027105;NR_027106
cg00071391	0.688163	0.582536	0.106	10.0775	8.49e-08	II	4	126560514	R
cg01449756	0.664477	0.495709	0.169	10.0492	8.79e-08	II	4	128125758	F
cg16686135	0.395796	0.270347	0.125	9.98333	9.54e-08	II	4	128791896	F
cg15867963	0.560682	0.406318	0.154	10.7258	3.9e-08	II	4	139143309	R	SLC7A11	NM_014331
cg06691616	0.588149	0.452478	0.136	10.2441	6.92e-08	II	4	139531098	F
cg22094599	0.448651	0.273591	0.175	10.8551	3.35e-08	II	4	139964398	F	CCRN4L	NM_012118
cg20012601	0.309233	0.205048	0.104	10.0291	9.01e-08	II	4	141013584	R	MAML3	NM_018717
cg01300684	0.611829	0.525794	0.086	11.3165	1.98e-08	II	4	141230118	F	SCOC	NM_032547
cg18179039	0.417125	0.534183	-0.117	-10.0084	9.24e-08	II	4	141642191	F	TBC1D9	NM_015130
cg10380019	0.538954	0.364616	0.174	11.2416	2.15e-08	II	4	143184270	F	INPP4B;INPP4B	NM_003866;NM_001101669
cg06855485	0.338544	0.218135	0.12	10.467	5.29e-08	II	4	144303008	F	GAB1;GAB1	NM_002039;NM_207123
cg05237014	0.0992248	0.158936	-0.06	-10.4332	5.51e-08	II	4	148538143	F	TMEM184C	NM_018241
cg09372692	0.617082	0.487608	0.129	11.2398	2.16e-08	I	4	148785459	R	ARHGAP10	NM_024605
cg14270293	0.42244	0.23545	0.187	10.0771	8.49e-08	II	4	152149064	F	SH3D19;SH3D19	NM_001009555;NM_001128923
cg06718369	0.473317	0.294246	0.179	12.7275	4.38e-09	II	4	153028110	F
cg05052463	0.423373	0.281706	0.142	12.9555	3.48e-09	II	4	153274105	R	FBXW7;FBXW7;FBXW7;FBXW7	NM_001013415;NM_033632;NM_018315;NM_018315
cg21987515	0.416353	0.288239	0.128	12.0095	9.26e-09	II	4	153274118	R	FBXW7;FBXW7;FBXW7	NM_001013415;NM_033632;NM_018315
cg07696354	0.482271	0.275469	0.207	11.3559	1.89e-08	II	4	153527031	R
cg01674147	0.514502	0.423052	0.091	11.6445	1.37e-08	II	4	153878055	R	FHDC1	NM_033393
cg01597882	0.555103	0.700124	-0.145	-10.1133	8.12e-08	II	4	154077609	R	TRIM2	NM_001130067
cg16708623	0.462156	0.339675	0.122	11.1983	2.26e-08	II	4	154125208	R	TRIM2;TRIM2	NM_015271;NM_001130067
cg17943647	0.670777	0.481623	0.189	12.4627	5.75e-09	II	4	154125374	R	TRIM2;TRIM2	NM_015271;NM_001130067
cg02677609	0.520118	0.340308	0.18	13.4033	2.23e-09	II	4	154125439	R	TRIM2;TRIM2	NM_015271;NM_001130067
cg22471112	0.345582	0.206328	0.139	12.042	8.94e-09	II	4	154125453	F	TRIM2;TRIM2	NM_015271;NM_001130067
cg23820816	0.295748	0.166127	0.13	10.9644	2.95e-08	II	4	154125594	R	TRIM2;TRIM2	NM_015271;NM_001130067
cg12793610	0.502029	0.31719	0.185	10.8815	3.25e-08	II	4	154125637	R	TRIM2;TRIM2;TRIM2	NM_015271;NM_015271;NM_001130067
cg02616418	0.523034	0.343271	0.18	10.1083	8.17e-08	II	4	154125681	R	TRIM2;TRIM2;TRIM2	NM_015271;NM_015271;NM_001130067
cg24020152	0.402612	0.267347	0.135	10.4107	5.66e-08	II	4	154419554	F	KIAA0922;KIAA0922	NM_015196;NM_001131007
cg21133433	0.438999	0.265777	0.173	11.1577	2.37e-08	II	4	169991796	R
cg05881697	0.504455	0.364338	0.14	9.98859	9.47e-08	II	4	170679725	R	C4orf27	NM_017867
cg11444009	0.389569	0.465064	-0.075	-10.0716	8.55e-08	II	4	174445870	F
cg07240834	0.193964	0.279925	-0.086	-10.4794	5.21e-08	II	4	175139755	R
cg25586011	0.528132	0.395067	0.133	11.5748	1.48e-08	II	4	177126729	R
cg00058887	0.548598	0.437721	0.111	11.3741	1.85e-08	II	4	184909018	F	STOX2	NM_020225
cg07487572	0.44074	0.313722	0.127	10.7372	3.84e-08	II	4	185018391	R	ENPP6	NM_153343
cg03422749	0.682459	0.551766	0.131	15.1826	4.34e-10	II	4	185677549	F	ACSL1	NM_001995
cg00287477	0.446244	0.355314	0.091	12.2646	7.07e-09	II	4	185721584	R	ACSL1;SLED1	NM_001995;NR_003542
cg02359511	0.740484	0.701711	0.039	9.98661	9.5e-08	II	4	186346156	F	UFSP2;UFSP2	NR_028085;NM_018359
cg22219089	0.515901	0.289075	0.227	10.012	9.2e-08	II	4	187071162	R	FAM149A;FAM149A	NM_001006655;NM_015398
cg15405084	0.6629	0.513902	0.149	13.2798	2.52e-09	II	4	187864009	F
cg05155047	0.333401	0.189767	0.144	11.0124	2.79e-08	II	5	168719	F	PLEKHG4B	NM_052909
cg02584760	0.904556	0.831515	0.073	11.4987	1.61e-08	I	5	196067	R
cg08556107	0.532604	0.418916	0.114	11.4339	1.73e-08	II	5	429891	F	AHRR	NM_020731
cg11610050	0.696808	0.607451	0.089	11.8201	1.14e-08	II	5	430432	F	AHRR	NM_020731
cg26954197	0.685023	0.637199	0.048	10.0279	9.02e-08	II	5	436816	R	AHRR	NM_020731
cg16329782	0.563481	0.421512	0.142	10.5731	4.66e-08	I	5	489411	R	SLC9A3	NM_004174
cg21620524	0.737874	0.672879	0.065	10.0692	8.58e-08	II	5	500521	F	SLC9A3	NM_004174
cg16239216	0.545446	0.470191	0.075	15.3633	3.71e-10	II	5	532991	R
cg19723187	0.827192	0.766787	0.06	11.8786	1.07e-08	II	5	633995	R	CEP72	NM_018140
cg16469927	0.765829	0.659338	0.106	10.9298	3.07e-08	II	5	777465	R
cg21747070	0.400167	0.236183	0.164	10.4165	5.62e-08	I	5	957535	F
cg17650028	0.60634	0.551562	0.055	10.4414	5.46e-08	I	5	1201713	F	SLC6A19;SLC6A19	NM_001003841;NM_001003841
cg24115232	0.400612	0.219859	0.181	12.1879	7.66e-09	I	5	1243907	F	SLC6A18	NM_182632
cg00624418	0.492447	0.331438	0.161	12.3952	6.16e-09	II	5	1282357	F	TERT;TERT	NM_198255;NM_198253
cg22182137	0.718817	0.631996	0.087	13.5656	1.91e-09	II	5	1390235	F
cg10838500	0.531323	0.448659	0.083	11.0174	2.78e-08	I	5	1393877	R	SLC6A3	NM_001044
cg16292885	0.514476	0.401896	0.113	10.5531	4.78e-08	II	5	1552753	F
cg18895088	0.497634	0.393633	0.104	11.2435	2.15e-08	II	5	1553134	F
cg21129181	0.644417	0.516513	0.128	13.8363	1.47e-09	I	5	1553224	R
cg02480320	0.522099	0.31278	0.209	11.7094	1.28e-08	II	5	2135054	R
cg09115607	0.664742	0.555471	0.109	10.589	4.58e-08	I	5	2442958	F
cg26065792	0.782966	0.625597	0.157	11.7675	1.2e-08	I	5	4023752	F
cg24542200	0.83565	0.78921	0.046	10.115	8.11e-08	II	5	6580363	R
cg24100671	0.425893	0.270162	0.156	10.339	6.17e-08	II	5	10551547	R
cg02705758	0.541757	0.385762	0.156	15.3595	3.72e-10	II	5	14449498	R	TRIO	NM_007118
cg08283941	0.64908	0.50145	0.148	10.7689	3.7e-08	II	5	14816929	R	ANKH	NM_054027
cg26425555	0.288542	0.33929	-0.051	-9.97321	9.66e-08	II	5	16616459	F	FAM134B	NM_001034850
cg08659179	0.345563	0.204247	0.141	10.4429	5.45e-08	II	5	27038707	R	CDH9	NM_016279
cg12864235	0.407761	0.245033	0.163	10.0137	9.18e-08	II	5	27038782	F	CDH9	NM_016279
cg03880611	0.524687	0.424643	0.1	10.4185	5.61e-08	II	5	31889373	F	PDZD2	NM_178140
cg26672952	0.531273	0.355398	0.176	11.9995	9.36e-09	I	5	34497525	F
cg08264481	0.519813	0.345094	0.175	10.8054	3.55e-08	II	5	38317102	F	EGFLAM	NM_152403
cg12366423	0.709961	0.606113	0.104	9.97203	9.67e-08	II	5	38403622	F	EGFLAM;EGFLAM;EGFLAM	NM_152403;NM_182799;NM_182798
cg05955210	0.324726	0.194978	0.13	10.3625	6e-08	II	5	38846698	F	OSMR;OSMR	NM_001168355;NM_003999
cg20455092	0.519166	0.327924	0.191	10.5461	4.82e-08	II	5	42508024	R	GHR	NM_000163
cg07969769	0.293299	0.353449	-0.06	-10.5627	4.72e-08	II	5	49961846	F	PARP8	NM_024615
cg03678938	0.566465	0.455907	0.111	11.4354	1.73e-08	II	5	50218876	R
cg26243109	0.530136	0.422232	0.108	15.4332	3.49e-10	II	5	50218922	F
cg07757885	0.552155	0.428836	0.123	12.5221	5.4e-09	II	5	50219072	R
cg24935345	0.750013	0.65285	0.097	9.9471	9.98e-08	II	5	52190992	R	ITGA1	NM_181501
cg16565562	0.548348	0.349748	0.199	10.4226	5.58e-08	II	5	52786484	R
cg01433654	0.403267	0.258908	0.144	11.4761	1.66e-08	II	5	53605192	R	ARL15	NM_019087
cg08544436	0.347096	0.239553	0.108	10.289	6.56e-08	II	5	53814625	F	SNX18;SNX18;SNX18	NM_052870;NM_001102575;NM_001145427
cg07451803	0.61897	0.507409	0.112	10.2351	7e-08	II	5	53927032	R
cg24543939	0.552902	0.374378	0.179	10.458	5.35e-08	II	5	53952507	R
cg01851672	0.375498	0.247607	0.128	10.7823	3.65e-08	II	5	54829607	R	PPAP2A;PPAP2A;RNF138P1	NM_176895;NM_003711;NR_001575
cg15384589	0.514083	0.306608	0.207	12.506	5.49e-09	II	5	54873393	F
cg25655489	0.567334	0.442696	0.125	10.3069	6.42e-08	II	5	57484208	F
cg13112511	0.826036	0.699364	0.127	11.8792	1.06e-08	II	5	58882753	R	PDE4D;PDE4D;PDE4D	NM_001165899;NM_006203;NM_001104631
cg09862193	0.476784	0.245073	0.232	12.4751	5.67e-09	II	5	67830153	R
cg05173749	0.597838	0.497773	0.1	11.3775	1.85e-08	II	5	71452580	R	MAP1B	NM_005909
cg16451306	0.521749	0.411853	0.11	10.1572	7.7e-08	II	5	71475356	R	MAP1B	NM_005909
cg17033810	0.424779	0.322228	0.103	11.2418	2.15e-08	II	5	71805533	R
cg21082400	0.276952	0.341817	-0.065	-10.5576	4.75e-08	II	5	72595958	F
cg19297823	0.549757	0.415804	0.134	11.2168	2.21e-08	II	5	74327281	R	GCNT4	NM_016591
cg03606269	0.599323	0.761199	-0.162	-11.5179	1.58e-08	II	5	77779546	R
cg26951839	0.384495	0.218953	0.166	10.9214	3.1e-08	II	5	77801011	F	LHFPL2	NM_005779
cg22979433	0.533842	0.380387	0.153	10.1595	7.68e-08	II	5	80528609	F	RNU5E;RNU5D;CKMT2;CKMT2;CKMT2	NR_002754;NR_002755;NM_001099735;NM_001825;NM_001099736
cg25479732	0.399205	0.252588	0.147	12.9417	3.53e-09	II	5	80528698	R	RNU5E;RNU5D;CKMT2;CKMT2;CKMT2	NR_002754;NR_002755;NM_001099735;NM_001825;NM_001099736
cg11309237	0.507484	0.382169	0.125	10.5984	4.53e-08	I	5	81643377	R
cg12826247	0.575339	0.417277	0.158	10.0993	8.26e-08	II	5	82262468	F
cg11215486	0.339303	0.18533	0.154	11.7499	1.23e-08	II	5	82949588	R	HAPLN1	NM_001884
cg17481903	0.734444	0.845286	-0.111	-11.0325	2.73e-08	II	5	92930052	F
cg17675088	0.436112	0.29213	0.144	11.0973	2.54e-08	II	5	93013224	R	FAM172A;FAM172A;FAM172A;FAM172A	NR_028080;NM_032042;NM_001163418;NM_001163417
cg00950343	0.587637	0.361871	0.226	10.1557	7.71e-08	II	5	111312498	F	C5orf13;C5orf13;C5orf13;C5orf13	NM_001142475;NM_001142474;NM_001142475;NM_001142474
cg15401332	0.384441	0.230594	0.154	11.3274	1.95e-08	II	5	111319725	R
cg05191313	0.331521	0.23115	0.1	10.1025	8.23e-08	II	5	118747345	F
cg20469275	0.544234	0.447703	0.097	11.4043	1.79e-08	II	5	121646553	R	SNCAIP	NM_005460
cg25110341	0.560296	0.438723	0.122	10.0545	8.73e-08	II	5	121836326	R
cg11229005	0.53828	0.344835	0.193	11.2895	2.04e-08	II	5	123798025	R
cg02273889	0.436773	0.228715	0.208	11.9192	1.02e-08	II	5	123941379	R
cg05917419	0.375404	0.223766	0.152	10.0908	8.35e-08	II	5	124013536	R	ZNF608	NM_020747
cg19432886	0.50186	0.292181	0.21	10.4929	5.13e-08	II	5	124394386	R
cg22592160	0.483518	0.286902	0.197	10.3475	6.11e-08	II	5	124995555	R
cg26851984	0.44473	0.321661	0.123	10.4563	5.36e-08	II	5	126016153	R
cg25651118	0.563675	0.467099	0.097	10.3218	6.3e-08	II	5	126412432	F
cg01132150	0.297179	0.173796	0.123	11.4365	1.73e-08	II	5	131782489	F	C5orf56	NM_001013717
cg25141995	0.599831	0.503419	0.096	10.4356	5.49e-08	II	5	133341459	R	VDAC1	NM_003374
cg26280911	0.334858	0.429941	-0.095	-10.7258	3.9e-08	II	5	133891771	R	PHF15	NM_015288
cg21510189	0.434281	0.359756	0.075	10.6856	4.08e-08	II	5	133927987	R
cg22197830	0.482971	0.341787	0.141	9.96041	9.81e-08	II	5	134209784	R	TXNDC15;TXNDC15	NM_024715;NM_024715
cg02027429	0.495839	0.39796	0.098	12.1296	8.15e-09	II	5	135166467	F
cg09867322	0.564363	0.418103	0.146	11.1267	2.45e-08	II	5	135329478	R
cg10619318	0.453646	0.32549	0.128	11.6056	1.43e-08	II	5	135470751	F	SMAD5;SMAD5;SMAD5OS;SMAD5	NM_001001420;NM_005903;NR_026763;NM_001001419
cg16482761	0.666833	0.578052	0.089	11.4318	1.74e-08	II	5	138061348	F
cg04439458	0.552912	0.484881	0.068	11.8282	1.13e-08	II	5	138467593	R	SIL1;SIL1	NM_001037633;NM_022464
cg15911153	0.572849	0.489327	0.084	10.2024	7.28e-08	I	5	138730783	F	LOC389333;LOC389333	NM_001161546;NM_001161546
cg05187549	0.648762	0.553994	0.095	10.503	5.07e-08	II	5	138904075	F
cg23233742	0.403191	0.292197	0.111	10.085	8.41e-08	II	5	139077894	F
cg18899797	0.595049	0.519093	0.076	10.6554	4.23e-08	II	5	139120060	F
cg19957511	0.394479	0.319707	0.075	11.0912	2.55e-08	II	5	139620943	F	C5orf32	NM_032412
cg11136562	0.452838	0.367513	0.085	11.2301	2.18e-08	II	5	141061285	R	ARAP3	NM_022481
cg02395590	0.377425	0.209098	0.168	11.4674	1.67e-08	II	5	141201505	R
cg26837730	0.539366	0.458359	0.081	11.8724	1.07e-08	II	5	141324726	R	PCDH12	NM_016580
cg17854544	0.653702	0.550629	0.103	10.3337	6.21e-08	II	5	141344968	R	RNF14	NM_183399
cg08400424	0.580997	0.753108	-0.172	-10.1541	7.73e-08	II	5	142357042	F	ARHGAP26;ARHGAP26	NM_015071;NM_001135608
cg18919017	0.448068	0.269843	0.178	10.1967	7.33e-08	II	5	146796877	F	DPYSL3	NM_001387
cg10574431	0.451649	0.321142	0.131	10.4066	5.69e-08	II	5	148585706	R	ABLIM3	NM_014945
cg00226225	0.543593	0.444389	0.099	11.5623	1.5e-08	II	5	148785846	R	LOC728264	NR_027180
cg01558401	0.610987	0.490643	0.12	11.9696	9.66e-09	II	5	148786377	R	LOC728264	NR_027180
cg11330282	0.470391	0.342461	0.128	10.6585	4.22e-08	II	5	148794279	R	LOC728264	NR_027180
cg20534662	0.673384	0.561455	0.112	9.9555	9.87e-08	II	5	149158530	F	PPARGC1B	NM_133263
cg20754844	0.495427	0.604863	-0.109	-10.0113	9.21e-08	II	5	149462180	F	CSF1R	NM_005211
cg11042320	0.407014	0.246676	0.16	10.1982	7.32e-08	II	5	149534497	F	PDGFRB	NM_002609
cg14548047	0.605056	0.545091	0.06	10.5977	4.53e-08	II	5	149564715	F
cg09028166	0.51426	0.306171	0.208	10.6408	4.3e-08	II	5	149891393	R	NDST1	NM_001543
cg24040989	0.547528	0.436891	0.111	10.8094	3.53e-08	II	5	149979572	F	SYNPO	NM_001166208
cg21525330	0.326698	0.227545	0.099	9.99162	9.44e-08	II	5	149999182	F	SYNPO;SYNPO	NM_001166208;NM_001166209
cg07433178	0.47514	0.338644	0.136	12.0292	9.07e-09	II	5	149999249	R	SYNPO;SYNPO	NM_001166208;NM_001166209
cg22479403	0.337414	0.275909	0.062	10.1225	8.03e-08	II	5	151328842	F
cg20957370	0.544091	0.437558	0.107	10.1854	7.44e-08	II	5	153338888	F
cg08295410	0.500789	0.371271	0.13	10.4766	5.23e-08	II	5	156990663	R	ADAM19	NM_033274
cg07301795	0.251951	0.17853	0.073	10.0344	8.95e-08	II	5	157001698	R	ADAM19	NM_033274
cg08604960	0.600981	0.465653	0.135	10.7636	3.73e-08	II	5	157003436	R	ADAM19	NM_033274
cg01551441	0.487365	0.29536	0.192	11.5139	1.59e-08	II	5	158477707	R	EBF1	NM_024007
cg27127608	0.500653	0.332441	0.168	11.2024	2.25e-08	II	5	158488659	F	EBF1	NM_024007
cg20926282	0.62856	0.494121	0.134	10.6418	4.3e-08	II	5	159214718	F
cg09444685	0.390685	0.257411	0.133	9.95454	9.88e-08	II	5	159355481	F	ADRA1B	NM_000679
cg06687640	0.167375	0.0956882	0.072	10.19	7.4e-08	II	5	159560692	R
cg00061413	0.472993	0.293848	0.179	11.3597	1.88e-08	II	5	168007339	R	PANK3	NM_024594
cg11462252	0.578491	0.438518	0.14	13.7897	1.54e-09	II	5	168139607	F	SLIT3	NM_003062
cg16277944	0.490284	0.363963	0.126	12.0477	8.89e-09	II	5	169068404	F	DOCK2	NM_004946
cg02363593	0.52918	0.293436	0.236	11.7843	1.18e-08	II	5	169123192	R	DOCK2	NM_004946
cg15129183	0.588623	0.74525	-0.157	-10.1567	7.7e-08	II	5	169760269	R	LOC257358	NR_026945
cg01138819	0.579448	0.398231	0.181	10.4688	5.28e-08	II	5	171055226	F
cg24116317	0.52555	0.357464	0.168	10.9905	2.86e-08	II	5	171534716	F	STK10	NM_005990
cg01232040	0.671911	0.487	0.185	10.6922	4.05e-08	I	5	172024892	R
cg08853304	0.469291	0.338129	0.131	11.3288	1.95e-08	II	5	172030548	R
cg00593243	0.491076	0.355418	0.136	10.0129	9.19e-08	II	5	172196153	F	DUSP1	NM_004417
cg02855432	0.554106	0.45865	0.095	11.8825	1.06e-08	II	5	172260641	F	ERGIC1	NM_001031711
cg24118773	0.351685	0.218509	0.133	11.1505	2.39e-08	I	5	172287924	F	ERGIC1	NM_001031711
cg16119483	0.489984	0.304515	0.185	14.2006	1.05e-09	II	5	172306099	R	ERGIC1	NM_001031711
cg16345114	0.51672	0.289782	0.227	10.1627	7.65e-08	II	5	172306112	F	ERGIC1	NM_001031711
cg21204530	0.426339	0.215182	0.211	10.0642	8.63e-08	II	5	172306136	F	ERGIC1	NM_001031711
cg04216235	0.425337	0.288644	0.137	10.1989	7.32e-08	II	5	172738061	R
cg26235369	0.436339	0.564627	-0.128	-9.97953	9.58e-08	II	5	173286145	F
cg04620298	0.463968	0.333713	0.13	10.7532	3.77e-08	II	5	175236870	F	CPLX2	NM_006650
cg07812887	0.678917	0.592114	0.087	11.0596	2.65e-08	II	5	175793492	F	ARL10	NM_173664
cg19416326	0.632201	0.521089	0.111	12.9043	3.66e-09	I	5	175955353	F	RNF44	NM_014901
cg05517697	0.558695	0.456221	0.102	10.347	6.11e-08	II	5	175955524	R	RNF44	NM_014901
cg27658698	0.466084	0.387175	0.079	11.528	1.56e-08	II	5	175955578	F	RNF44	NM_014901
cg04664697	0.401755	0.284135	0.118	10.3834	5.85e-08	I	5	176160709	R
cg22846391	0.69367	0.59102	0.103	13.9161	1.37e-09	I	5	176310124	F	HK3	NM_002115
cg11813441	0.399104	0.323393	0.076	10.1304	7.95e-08	II	5	176543790	F
cg00848461	0.656788	0.604095	0.053	10.7765	3.67e-08	II	5	176732093	F	PRELID1;RAB24;RAB24	NM_013237;NM_130781;NM_001031677
cg22155724	0.617946	0.516483	0.101	12.9299	3.57e-09	I	5	176794405	F	RGS14	NM_006480
cg02635677	0.602721	0.521549	0.081	11.1936	2.27e-08	II	5	176823320	F	SLC34A1	NM_003052
cg15123573	0.378533	0.267323	0.111	10.1626	7.65e-08	II	5	176827082	R
cg01287088	0.4633	0.348634	0.115	11.1152	2.48e-08	I	5	176827392	F	PFN3	NM_001029886
cg21410283	0.381603	0.301197	0.08	10.457	5.36e-08	II	5	176918593	F	PDLIM7;PDLIM7;PDLIM7	NM_005451;NM_213636;NM_203352
cg03598122	0.816828	0.774974	0.042	11.2706	2.08e-08	II	5	177474496	F	FAM153C	NM_001079527
cg19581963	0.650308	0.567452	0.083	12.1286	8.16e-09	I	5	177708528	R	COL23A1	NM_173465
cg06752267	0.513814	0.318413	0.195	11.2252	2.19e-08	II	5	177799205	R	COL23A1	NM_173465
cg11191555	0.41451	0.288687	0.126	10.845	3.39e-08	II	5	177895442	F	COL23A1	NM_173465
cg11507532	0.792388	0.693519	0.099	10.0947	8.31e-08	II	5	178007671	F	COL23A1	NM_173465
cg06659791	0.514606	0.365302	0.149	13.5537	1.93e-09	II	5	178488025	R	ZNF354C	NM_014594
cg14604522	0.758545	0.661445	0.097	10.0081	9.25e-08	I	5	178577570	R	ADAMTS2	NM_014244
cg19489885	0.73726	0.659242	0.078	10.6725	4.15e-08	I	5	178684416	R	ADAMTS2;ADAMTS2	NM_021599;NM_014244
cg21491706	0.651742	0.561714	0.09	11.5454	1.53e-08	II	5	178702842	R	ADAMTS2;ADAMTS2	NM_021599;NM_014244
cg18720326	0.460447	0.307739	0.153	11.152	2.38e-08	II	5	178712084	R	ADAMTS2;ADAMTS2	NM_021599;NM_014244
cg21052104	0.451075	0.294804	0.156	10.9517	3e-08	II	5	178712636	R	ADAMTS2;ADAMTS2	NM_021599;NM_014244
cg26889552	0.771538	0.70905	0.062	10.7508	3.78e-08	II	5	179032532	F	RUFY1;RUFY1;RUFY1	NM_001040451;NM_001040452;NM_025158
cg00508855	0.684506	0.522649	0.162	11.6716	1.33e-08	II	5	179287084	F	C5orf45;C5orf45	NM_016175;NM_001017987
cg19542753	0.534856	0.300906	0.234	12.5078	5.48e-09	II	5	180252309	F
cg11539857	0.636427	0.49906	0.137	10.0609	8.66e-08	I	6	436594	F
cg11945668	0.569574	0.364472	0.205	14.3768	8.91e-10	I	6	436905	R
cg27415655	0.526744	0.409015	0.118	10.1747	7.53e-08	I	6	453381	F
cg16431787	0.449851	0.321446	0.128	13.2583	2.57e-09	II	6	1082220	R	LOC285768;LOC285768	NR_027116;NR_027115
cg11717880	0.569677	0.448348	0.121	10.3547	6.06e-08	II	6	1364642	R
cg01708377	0.536801	0.348242	0.189	10.601	4.51e-08	II	6	1686746	R	GMDS	NM_001500
cg15193215	0.668431	0.545233	0.123	12.0187	9.17e-09	II	6	1841153	R	GMDS	NM_001500
cg22977317	0.63475	0.724906	-0.09	-12.5214	5.41e-09	II	6	2842550	R	SERPINB1	NM_030666
cg05082466	0.429126	0.324388	0.105	11.9194	1.02e-08	II	6	2953123	R	SERPINB6	NM_004568
cg02976723	0.503497	0.282358	0.221	10.406	5.69e-08	I	6	3825927	R
cg13828610	0.455212	0.275402	0.18	13.3171	2.43e-09	II	6	3825986	F
cg27425413	0.531578	0.436338	0.095	10.1597	7.67e-08	II	6	4974439	F
cg07216133	0.404301	0.222668	0.182	11.3165	1.98e-08	I	6	7142066	R	RREB1;RREB1;RREB1;RREB1	NM_001003700;NM_001003699;NM_001168344;NM_001003698
cg25370658	0.480178	0.289452	0.191	10.8092	3.53e-08	II	6	7673306	R
cg18831409	0.502339	0.369992	0.132	12.1753	7.76e-09	II	6	10585851	F	GCNT2;GCNT2;GCNT2	NM_145649;NM_145655;NM_001491
cg23049448	0.441588	0.375256	0.066	9.99951	9.35e-08	II	6	10887980	F	SYCP2L	NM_001040274
cg03022094	0.60935	0.516463	0.093	10.1315	7.94e-08	I	6	11242059	F	NEDD9	NM_001142393
cg14911766	0.551321	0.41445	0.137	10.8725	3.28e-08	II	6	14001633	R
cg14239366	0.393759	0.493484	-0.1	-11.0238	2.76e-08	II	6	14661635	F
cg20845599	0.599811	0.475466	0.124	12.4777	5.66e-09	II	6	14984686	R
cg03173502	0.481792	0.289402	0.192	10.7676	3.71e-08	II	6	15505345	R	JARID2	NM_004973
cg23850913	0.47098	0.312453	0.159	11.3886	1.82e-08	II	6	15505452	R	JARID2	NM_004973
cg13500852	0.427755	0.298241	0.13	10.3884	5.82e-08	II	6	15505460	R	JARID2	NM_004973
cg23204680	0.477959	0.333308	0.145	11.09	2.56e-08	II	6	16352745	F	ATXN1;ATXN1	NM_001128164;NM_000332
cg18081338	0.591878	0.40811	0.184	10.6114	4.46e-08	II	6	17212963	F
cg18213495	0.390122	0.223655	0.166	9.97683	9.61e-08	II	6	17985408	R	KIF13A;KIF13A;KIF13A;KIF13A	NM_022113;NM_001105567;NM_001105568;NM_001105566
cg18479249	0.531936	0.394536	0.137	13.0539	3.15e-09	II	6	19180718	F
cg03425782	0.456196	0.32043	0.136	10.8084	3.54e-08	II	6	19181082	R
cg03680338	0.418957	0.288737	0.13	10.9646	2.95e-08	I	6	22043967	F	FLJ22536	NR_015410
cg12883629	0.352827	0.632653	-0.28	-10.0225	9.09e-08	I	6	25042497	R
cg21313810	0.53975	0.407726	0.132	9.97635	9.62e-08	II	6	25061773	R
cg17868538	0.615329	0.452268	0.163	10.5663	4.7e-08	II	6	25232874	R
cg26092675	0.408886	0.316463	0.092	11.4874	1.63e-08	II	6	26225258	R	HIST1H3E	NM_003532
cg07539583	0.326566	0.248605	0.078	11.6545	1.36e-08	II	6	27215397	F	PRSS16	NM_005865
cg05989089	0.741157	0.68222	0.059	10.0079	9.25e-08	II	6	27224587	F
cg11629449	0.458073	0.38941	0.069	11.9574	9.79e-09	II	6	29556084	R	OR2H2	NM_007160
cg24430207	0.624883	0.549816	0.075	10.7762	3.67e-08	II	6	29589714	R	GABBR1;GABBR1;GABBR1	NM_021904;NM_021903;NM_001470
cg16118803	0.41732	0.310773	0.107	10.2168	7.16e-08	II	6	29629716	F	MOG;MOG;MOG;MOG;MOG;MOG;MOG;MOG;MOG;MOG;MOG	NM_206813;NM_001170418;NM_206811;NM_206810;NM_206809;NM_001170417;NM_001008229;NM_001008228;NM_206812;NM_002433;NM_206814
cg03147503	0.406726	0.287672	0.119	10.5862	4.59e-08	II	6	29633969	R	MOG;MOG;MOG;MOG;MOG;MOG;MOG;MOG;MOG;MOG;MOG	NM_206813;NM_001170418;NM_206814;NM_206811;NM_206810;NM_206809;NM_001170417;NM_001008229;NM_001008228;NM_206812;NM_002433
cg01644592	0.480837	0.352163	0.129	10.9928	2.86e-08	II	6	29633971	R	MOG;MOG;MOG;MOG;MOG;MOG;MOG;MOG;MOG;MOG;MOG	NM_206813;NM_001170418;NM_206814;NM_206811;NM_206810;NM_206809;NM_001170417;NM_001008229;NM_001008228;NM_206812;NM_002433
cg06061002	0.371256	0.20128	0.17	9.94817	9.96e-08	II	6	29638918	R	MOG;MOG;MOG;MOG;MOG;MOG;MOG;MOG;MOG;MOG;MOG	NM_206813;NM_001170418;NM_206814;NM_206811;NM_206810;NM_206809;NM_001170417;NM_001008229;NM_001008228;NM_206812;NM_002433
cg15584790	0.698145	0.597608	0.101	11.3418	1.92e-08	I	6	29692475	F	HLA-F;HLA-F;HLA-F	NM_001098478;NM_001098479;NM_018950
cg23592467	0.688125	0.610545	0.078	11.1832	2.3e-08	II	6	30038754	F	RNF39;RNF39	NM_170769;NM_025236
cg24330456	0.556574	0.364969	0.192	13.6424	1.77e-09	I	6	30038955	R	RNF39;RNF39	NM_170769;NM_025236
cg23793213	0.659579	0.534442	0.125	10.6002	4.52e-08	I	6	30039006	R	RNF39;RNF39	NM_170769;NM_025236
cg12736877	0.392678	0.304205	0.088	10.4859	5.17e-08	I	6	30039010	R	RNF39;RNF39	NM_170769;NM_025236
cg06893296	0.489281	0.347085	0.142	11.1587	2.36e-08	II	6	30095136	R
cg26719062	0.330428	0.270764	0.06	9.97801	9.6e-08	II	6	30095349	F
cg14971718	0.487668	0.355372	0.132	10.6446	4.29e-08	II	6	30175327	F	TRIM26	NM_003449
cg07720160	0.511894	0.403828	0.108	10.6273	4.37e-08	II	6	30232814	F	HLA-L	NR_027822
cg15789723	0.514812	0.471239	0.044	10.0251	9.06e-08	II	6	30510662	R	GNL1	NM_005275
cg27516100	0.604306	0.766509	-0.162	-10.5908	4.57e-08	II	6	30624520	F	DHX16;DHX16	NM_001164239;NM_003587
cg01538969	0.549014	0.671694	-0.123	-10.4302	5.53e-08	II	6	30624636	F	DHX16;DHX16	NM_001164239;NM_003587
cg09804616	0.395285	0.316885	0.078	13.0143	3.28e-09	II	6	30644832	F	KIAA1949;KIAA1949	NM_001134870;NM_133471
cg27385757	0.297104	0.215511	0.082	10.4863	5.17e-08	II	6	30656024	F	KIAA1949;NRM;KIAA1949	NM_001134870;NM_007243;NM_133471
cg26721803	0.300542	0.202145	0.098	10.2863	6.58e-08	II	6	30690844	F	TUBB	NM_178014
cg12275289	0.379543	0.287687	0.092	11.2396	2.16e-08	II	6	30691665	F	TUBB	NM_178014
cg26470641	0.814116	0.739421	0.075	10.0493	8.79e-08	I	6	30691760	F	TUBB	NM_178014
cg27500784	0.820757	0.729885	0.091	10.8818	3.25e-08	I	6	30691764	F	TUBB	NM_178014
cg00070870	0.457756	0.382281	0.075	10.081	8.45e-08	II	6	30691895	R	TUBB	NM_178014
cg10771650	0.682747	0.615628	0.067	10.3268	6.26e-08	II	6	30850405	F	DDR1	NM_001954
cg24727290	0.516091	0.366899	0.149	10.519	4.97e-08	II	6	30850868	R	DDR1;DDR1	NM_001954;NM_013993
cg11985839	0.368451	0.282518	0.086	10.904	3.17e-08	II	6	30853007	R	DDR1;DDR1	NM_013993;NM_001954
cg15080939	0.361633	0.23987	0.122	10.6789	4.12e-08	I	6	30881560	R	VARS2;VARS2;VARS2;GTF2H4	NM_001167734;NM_020442;NM_001167733;NM_001517
cg19456997	0.320151	0.228121	0.092	10.0572	8.7e-08	II	6	31090929	R	PSORS1C1	NM_014068
cg21550612	0.391424	0.332005	0.059	10.1415	7.85e-08	II	6	31094185	F	PSORS1C1	NM_014068
cg03780997	0.43847	0.294809	0.144	11.8538	1.09e-08	II	6	31110228	R	CCHCR1;CCHCR1;CCHCR1	NM_001105563;NM_019052;NM_001105564
cg00357273	0.558322	0.451173	0.107	11.0368	2.72e-08	II	6	31138611	F	POU5F1	NM_002701
cg15948871	0.722177	0.660358	0.062	10.2529	6.85e-08	II	6	31139620	R	POU5F1	NM_002701
cg26330577	0.684995	0.607412	0.078	11.1809	2.31e-08	II	6	31474279	F	MICB	NM_005931
cg14694191	0.4482	0.554861	-0.107	-10.5986	4.53e-08	II	6	31582340	R	AIF1;AIF1;AIF1	NM_001623;NM_032955;NM_004847
cg16793622	0.674385	0.60959	0.065	10.2076	7.24e-08	II	6	31602975	F	BAT2	NM_080686
cg14661811	0.790454	0.744594	0.046	10.1382	7.88e-08	II	6	31619002	R	BAT3;BAT3;BAT3;BAT3	NM_004639;NM_080702;NM_080703;NM_001098534
cg08566449	0.55049	0.379528	0.171	10.1865	7.43e-08	II	6	31631706	F	BAT4	NM_033177
cg06473363	0.466361	0.314316	0.152	12.8434	3.89e-09	I	6	31631797	F	BAT4	NM_033177
cg07537699	0.563989	0.512621	0.051	11.346	1.91e-08	II	6	31646834	F	LY6G5C	NM_025262
cg07739478	0.585706	0.480231	0.105	10.0333	8.96e-08	I	6	31692234	F	C6orf25;C6orf25;C6orf25;C6orf25;C6orf25;C6orf25	NM_138274;NM_138273;NM_138275;NM_138272;NM_025260;NM_138277
cg16746362	0.708398	0.630081	0.078	10.4479	5.41e-08	II	6	31692375	R	C6orf25;C6orf25;C6orf25;C6orf25;C6orf25;C6orf25	NM_138274;NM_138273;NM_138275;NM_138272;NM_025260;NM_138277
cg19593741	0.514241	0.377356	0.137	13.2022	2.72e-09	I	6	31734217	F	C6orf27	NM_025258
cg25264948	0.371551	0.24896	0.123	10.4981	5.1e-08	II	6	31734232	F	C6orf27	NM_025258
cg23287992	0.493256	0.348774	0.144	11.0396	2.71e-08	I	6	31734390	F	C6orf27	NM_025258
cg18273421	0.601001	0.501419	0.1	11.4421	1.72e-08	II	6	31734554	R	C6orf27	NM_025258
cg14003039	0.578673	0.49765	0.081	11.2826	2.05e-08	II	6	31759513	R	VARS	NM_006295
cg07617237	0.545307	0.434759	0.111	11.1729	2.33e-08	II	6	31786747	R
cg14378924	0.434359	0.35999	0.074	10.0109	9.22e-08	II	6	31832529	R	SLC44A4	NM_025257
cg18856043	0.501024	0.400485	0.101	10.0164	9.15e-08	II	6	31845739	R	SLC44A4	NM_025257
cg22999989	0.589653	0.533619	0.056	11.6863	1.31e-08	II	6	31854763	F	EHMT2;EHMT2	NM_006709;NM_025256
cg15010006	0.630296	0.542083	0.088	11.3614	1.88e-08	II	6	31937973	R	STK19;DOM3Z	NR_026717;NM_005510
cg23514417	0.787309	0.727055	0.06	9.94835	9.96e-08	II	6	31938533	F	STK19;STK19;STK19;DOM3Z	NR_026717;NM_032454;NM_004197;NM_005510
cg03819671	0.629277	0.527766	0.102	10.8063	3.55e-08	II	6	32014003	F	TNXB;TNXB	NM_032470;NM_019105
cg04182226	0.433836	0.345168	0.089	11.4391	1.72e-08	II	6	32014300	R	TNXB;TNXB	NM_019105;NM_032470
cg02402501	0.789117	0.736029	0.053	11.1248	2.46e-08	II	6	32032280	F	TNXB	NM_019105
cg23462632	0.497968	0.429638	0.068	10.0955	8.3e-08	II	6	32038881	F	TNXB	NM_019105
cg26796851	0.409455	0.338092	0.071	11.2357	2.17e-08	II	6	32039799	F	TNXB	NM_019105
cg17295739	0.582629	0.432994	0.15	10.6926	4.05e-08	II	6	32049513	R	TNXB	NM_019105
cg26539631	0.595172	0.49827	0.097	10.329	6.25e-08	II	6	32097439	F	ATF6B;ATF6B;FKBPL	NM_004381;NM_001136153;NM_022110
cg17113856	0.475548	0.381863	0.094	13.141	2.89e-09	II	6	32120895	R	PPT2;PRRT1;PPT2	NM_005155;NM_030651;NM_138717
cg16390049	0.593292	0.500391	0.093	10.1333	7.93e-08	I	6	32165089	F	NOTCH4	NM_004557
cg05996538	0.459239	0.36138	0.098	10.1489	7.78e-08	I	6	32191210	R	NOTCH4	NM_004557
cg17316649	0.420425	0.216693	0.204	11.4138	1.77e-08	I	6	32552016	F	HLA-DRB1	NM_002124
cg08578320	0.436254	0.244738	0.192	10.5017	5.08e-08	I	6	32552039	F	HLA-DRB1	NM_002124
cg08905753	0.496059	0.310276	0.186	10.7148	3.95e-08	II	6	32783347	R	HLA-DOB	NM_002120
cg19136673	0.494956	0.624553	-0.13	-10.2989	6.48e-08	II	6	32813337	F	PSMB8;TAP1	NM_004159;NM_000593
cg05693489	0.477758	0.549233	-0.071	-10.3111	6.38e-08	II	6	32813441	F	TAP1;PSMB8	NM_000593;NM_004159
cg12253437	0.4573	0.611856	-0.155	-11.171	2.33e-08	II	6	32813448	F	TAP1;PSMB8	NM_000593;NM_004159
cg13165140	0.500473	0.624415	-0.124	-12.2261	7.36e-09	II	6	32813522	F	TAP1;PSMB8	NM_000593;NM_004159
cg09354037	0.549636	0.696042	-0.146	-12.2957	6.84e-09	II	6	32813531	F	TAP1;PSMB8	NM_000593;NM_004159
cg08735211	0.50679	0.603302	-0.097	-10.047	8.81e-08	II	6	32920657	R	HLA-DMA	NM_006120
cg26246342	0.374365	0.299326	0.075	11.8434	1.11e-08	II	6	32945423	F	BRD2;BRD2	NM_001113182;NM_005104
cg19053046	0.354108	0.213642	0.14	10.6784	4.12e-08	II	6	33048254	R	HLA-DPB1	NM_002121
cg13581859	0.507793	0.318656	0.189	11.111	2.5e-08	II	6	33048706	R	HLA-DPB1	NM_002121
cg25511667	0.465049	0.250724	0.214	10.4302	5.53e-08	I	6	33048732	R	HLA-DPB1	NM_002121
cg05327596	0.471426	0.372928	0.098	11.5993	1.44e-08	II	6	33129856	R
cg26998481	0.630729	0.506872	0.124	11.7412	1.24e-08	II	6	33131222	F	COL11A2;COL11A2;COL11A2	NM_080680;NM_080679;NM_080681
cg01533585	0.488667	0.395555	0.093	13.6384	1.78e-09	II	6	33132086	R	COL11A2;COL11A2;COL11A2	NM_080679;NM_080681;NM_080680
cg04820679	0.445187	0.294205	0.151	12.1777	7.74e-09	I	6	33132163	R	COL11A2;COL11A2;COL11A2	NM_080679;NM_080681;NM_080680
cg13478289	0.529344	0.462196	0.067	11.4023	1.8e-08	II	6	33132650	F	COL11A2;COL11A2;COL11A2	NM_080679;NM_080681;NM_080680
cg20506659	0.64033	0.551836	0.088	10.1604	7.67e-08	II	6	33132943	F	COL11A2;COL11A2;COL11A2	NM_080679;NM_080681;NM_080680
cg08733307	0.846978	0.762845	0.084	13.7112	1.66e-09	I	6	33146085	F	COL11A2;COL11A2;COL11A2	NM_080679;NM_080681;NM_080680
cg11700230	0.359469	0.28384	0.076	10.1194	8.06e-08	II	6	33159353	R	COL11A2;COL11A2;COL11A2;COL11A2	NM_080679;NM_080681;NM_080680;NM_001163771
cg08771019	0.351014	0.275653	0.075	10.1271	7.99e-08	II	6	33283145	R	ZBTB22;TAPBP;TAPBP;TAPBP;ZBTB22	NM_005453;NM_003190;NM_172208;NM_172209;NM_001145338
cg11917542	0.353366	0.274613	0.079	14.299	9.57e-10	II	6	33283158	R	ZBTB22;TAPBP;TAPBP;TAPBP;ZBTB22	NM_005453;NM_003190;NM_172208;NM_172209;NM_001145338
cg13027595	0.544174	0.453193	0.091	11.3518	1.9e-08	II	6	33283184	R	ZBTB22;TAPBP;TAPBP;TAPBP;ZBTB22	NM_005453;NM_003190;NM_172208;NM_172209;NM_001145338
cg14258935	0.878837	0.805198	0.074	13.6141	1.82e-09	I	6	33283286	F	ZBTB22;TAPBP;TAPBP;TAPBP;ZBTB22	NM_005453;NM_003190;NM_172208;NM_172209;NM_001145338
cg20445774	0.474563	0.562278	-0.088	-10.0347	8.95e-08	II	6	33400021	F	SYNGAP1	NM_006772
cg19301742	0.171627	0.223573	-0.052	-10.1343	7.92e-08	II	6	33421180	R	SYNGAP1;ZBTB9	NM_006772;NM_152735
cg00536532	0.653955	0.750046	-0.096	-10.9716	2.93e-08	II	6	33561449	F	C6orf227	NR_027908
cg08073153	0.505177	0.392521	0.113	10.6495	4.26e-08	II	6	33754833	R	LEMD2;LEMD2	NM_181336;NM_001143944
cg08707536	0.596248	0.496579	0.1	13.0949	3.03e-09	II	6	33797086	F
cg21797718	0.479319	0.377247	0.102	10.4581	5.35e-08	II	6	34024416	R	GRM4	NM_000841
cg00070899	0.482076	0.351464	0.131	11.7176	1.27e-08	I	6	34024479	R	GRM4	NM_000841
cg18403569	0.779569	0.697388	0.082	10.529	4.91e-08	I	6	34059640	F	GRM4	NM_000841
cg10167849	0.39261	0.500284	-0.108	-10.0572	8.7e-08	I	6	34206152	R	HMGA1;HMGA1;HMGA1;HMGA1;HMGA1;HMGA1	NM_145903;NM_145899;NM_002131;NM_145901;NM_145902;NM_145905
cg20660989	0.559382	0.454585	0.105	10.1062	8.19e-08	I	6	35150136	F
cg13220900	0.510708	0.399631	0.111	10.0332	8.97e-08	I	6	35285967	F	DEF6	NM_022047
cg19287917	0.443832	0.33597	0.108	11.4504	1.7e-08	II	6	36269736	R	PNPLA1;PNPLA1;PNPLA1	NM_173676;NM_001145717;NM_001145716
cg24964694	0.168047	0.100055	0.068	12.9043	3.66e-09	II	6	36308389	F
cg22387575	0.815432	0.775935	0.039	11.0367	2.72e-08	II	6	36334397	F	ETV7	NM_016135
cg12612465	0.515168	0.333241	0.182	11.5844	1.47e-08	II	6	37533112	F
cg11040394	0.643407	0.577203	0.066	10.4316	5.52e-08	II	6	39020986	R	GLP1R	NM_002062
cg18705155	0.537705	0.682772	-0.145	-10.6183	4.42e-08	II	6	39194077	F	KCNK5	NM_003740
cg18183242	0.414482	0.314138	0.1	11.0975	2.53e-08	II	6	39277547	F	KCNK17;KCNK17	NM_031460;NM_001135111
cg27190145	0.501788	0.353989	0.148	10.1611	7.66e-08	II	6	39761304	F	DAAM2	NM_015345
cg22775123	0.307012	0.183836	0.123	11.7411	1.24e-08	II	6	39761595	F	DAAM2	NM_015345
cg09256477	0.574941	0.462046	0.113	10.3617	6.01e-08	II	6	40556568	F	LRFN2	NM_020737
cg09447450	0.583408	0.493179	0.09	11.5709	1.49e-08	I	6	40563644	F
cg10792307	0.62996	0.512398	0.118	11.6063	1.43e-08	I	6	41123086	R	TREML1	NM_178174
cg02404974	0.466717	0.317381	0.149	12.2089	7.49e-09	II	6	41376295	F
cg00216570	0.60584	0.540253	0.066	10.1631	7.64e-08	II	6	41652303	F	TFEB;TFEB	NM_001167827;NM_007162
cg05839741	0.81878	0.738721	0.08	10.6678	4.17e-08	I	6	42695625	F
cg20735069	0.517912	0.443764	0.074	10.6302	4.36e-08	II	6	42695674	F
cg16656493	0.734091	0.641365	0.093	10.1981	7.32e-08	I	6	42893167	F	PTCRA	NM_138296
cg06108459	0.554181	0.437747	0.116	10.4486	5.41e-08	II	6	43089049	R	PTK7;PTK7;PTK7;PTK7	NM_002821;NM_152881;NM_152882;NM_152880
cg01749249	0.373977	0.282215	0.092	10.0149	9.17e-08	II	6	43252541	F	TTBK1	NM_032538
cg03990905	0.416089	0.278939	0.137	11.1274	2.45e-08	II	6	43265619	R	SLC22A7;SLC22A7	NM_153320;NM_006672
cg00424690	0.407515	0.268086	0.139	10.0036	9.3e-08	II	6	43478455	R	C6orf154	NM_001012974
cg03203274	0.41057	0.298451	0.112	13.9596	1.31e-09	II	6	43478457	R	C6orf154	NM_001012974
cg26590603	0.683504	0.591428	0.092	10.4535	5.38e-08	I	6	43478530	F	C6orf154	NM_001012974
cg07148341	0.586243	0.472339	0.114	11.0443	2.69e-08	I	6	43714275	F
cg03316570	0.435719	0.328382	0.107	10.1308	7.95e-08	II	6	43877657	R	LOC100132354	NR_024478
cg14414911	0.638833	0.516147	0.123	9.96315	9.78e-08	II	6	43964296	R
cg02886715	0.809401	0.701434	0.108	11.8802	1.06e-08	II	6	44691838	F
cg08493590	0.629029	0.777185	-0.148	-10.5078	5.04e-08	II	6	44796705	F	SUPT3H	NM_181356
cg08626667	0.687466	0.572117	0.115	10.6716	4.15e-08	I	6	46657181	F	TDRD6;TDRD6	NM_001010870;NM_001168359
cg16024274	0.514872	0.289516	0.225	12.2991	6.81e-09	II	6	49877534	F
cg10486820	0.754952	0.654512	0.1	11.148	2.39e-08	II	6	51972234	R
cg06543974	0.638485	0.510428	0.128	12.5036	5.51e-09	II	6	52002028	F
cg00536792	0.506824	0.341492	0.165	11.5016	1.61e-08	II	6	53530503	F	KLHL31;KLHL31	NM_001003760;NM_001003760
cg15658676	0.553829	0.399479	0.154	11.8375	1.11e-08	II	6	53530538	F	KLHL31	NM_001003760
cg06485521	0.48192	0.350053	0.132	11.5744	1.48e-08	II	6	53530600	R	KLHL31	NM_001003760
cg26980034	0.487498	0.302214	0.185	11.7605	1.21e-08	I	6	53530624	R	KLHL31	NM_001003760
cg17566175	0.34095	0.20962	0.131	10.574	4.66e-08	II	6	56389866	R	DST;DST;DST;DST;DST	NM_015548;NM_001144770;NM_183380;NM_001144771;NM_001144769
cg07918933	0.796533	0.916614	-0.12	-9.96093	9.81e-08	II	6	72051803	F
cg00326161	0.481778	0.398993	0.083	11.1759	2.32e-08	II	6	74710701	F
cg19954602	0.326689	0.210722	0.116	11.7431	1.23e-08	II	6	76203532	F	FILIP1	NM_015687
cg15162000	0.583795	0.447089	0.137	10.4963	5.11e-08	II	6	77265160	R
cg09116618	0.380619	0.244151	0.136	11.7275	1.26e-08	II	6	81233028	R
cg03142554	0.524668	0.428607	0.096	11.4842	1.64e-08	II	6	82958230	F	IBTK	NM_015525
cg18905161	0.357988	0.219311	0.139	10.6287	4.37e-08	II	6	84742998	F	MRAP2	NM_138409
cg05797276	0.197669	0.139593	0.058	12.7624	4.23e-09	II	6	84743025	F	MRAP2	NM_138409
cg10439246	0.287868	0.18195	0.106	10.0835	8.43e-08	I	6	85824196	R
cg24790356	0.466669	0.351254	0.115	11.0591	2.65e-08	II	6	97914069	F
cg11563680	0.35384	0.478201	-0.124	-10.6862	4.08e-08	I	6	100917397	F
cg13396607	0.489626	0.381089	0.109	10.7398	3.83e-08	II	6	102055059	F	GRIK2;GRIK2;GRIK2	NM_001166247;NM_175768;NM_021956
cg19576099	0.630418	0.505072	0.125	12.1442	8.02e-09	II	6	106531491	F
cg18509185	0.471379	0.345471	0.126	9.99051	9.45e-08	II	6	107932497	F	SOBP	NM_018013
cg26334358	0.433179	0.247574	0.186	10.7018	4.01e-08	I	6	108012350	F
cg21527370	0.235016	0.151942	0.083	10.0347	8.95e-08	II	6	109750590	R	PPIL6;PPIL6	NM_001111298;NM_173672
cg25318211	0.530415	0.363165	0.167	11.4873	1.63e-08	II	6	109778433	F	MICAL1;MICAL1	NM_022765;NM_001159291
cg08926365	0.654247	0.457723	0.197	10.4753	5.24e-08	II	6	112007564	R	FYN;FYN;FYN	NM_153048;NM_153047;NM_002037
cg13832988	0.629899	0.512492	0.117	10.6873	4.08e-08	II	6	112043086	R	FYN;FYN	NM_153048;NM_002037
cg02686793	0.466927	0.241982	0.225	10.3418	6.15e-08	II	6	112340333	R
cg11934419	0.344759	0.212961	0.132	10.7087	3.97e-08	II	6	112575850	R	LAMA4;LAMA4;LAMA4;LAMA4;LAMA4	NM_001105209;NM_001105206;NM_001105207;NM_002290;NM_001105208
cg10474881	0.408174	0.306497	0.102	10.8073	3.54e-08	II	6	114181686	F	MARCKS	NM_002356
cg22658451	0.547146	0.461172	0.086	11.0306	2.74e-08	II	6	116550594	R	NT5DC1	NM_152729
cg01552035	0.433715	0.321056	0.113	14.0269	1.23e-09	II	6	123056132	R
cg19143211	0.561094	0.414973	0.146	12.4742	5.68e-09	II	6	123839720	R	TRDN	NM_006073
cg08126875	0.452826	0.271762	0.181	10.95	3e-08	I	6	125743207	F
cg21658814	0.542775	0.392098	0.151	11.2007	2.25e-08	II	6	125933555	F
cg15181441	0.515898	0.256838	0.259	11.1467	2.4e-08	II	6	126429144	F
cg04064050	0.425051	0.297682	0.127	10.5646	4.71e-08	II	6	127663586	R	ECHDC1;ECHDC1;ECHDC1;ECHDC1;ECHDC1	NM_001002030;NM_001105544;NM_018479;NM_001139510;NM_001105545
cg00516030	0.354135	0.20958	0.145	10.5427	4.84e-08	I	6	132273126	F	CTGF	NM_001901
cg17359975	0.524219	0.403655	0.121	11.8583	1.09e-08	II	6	132273157	F	CTGF	NM_001901
cg18573082	0.531648	0.296147	0.236	12.4194	6.01e-09	II	6	136425179	R	PDE7B	NM_018945
cg13280041	0.372183	0.230682	0.142	11.2015	2.25e-08	I	6	138866865	F	NHSL1	NM_020464
cg15962969	0.545604	0.374553	0.171	10.6211	4.41e-08	II	6	138866887	F	NHSL1	NM_020464
cg05880829	0.393988	0.281375	0.113	10.2979	6.49e-08	II	6	138867080	R	NHSL1	NM_020464
cg04609499	0.488583	0.375328	0.113	10.9048	3.16e-08	II	6	139919028	F
cg08683147	0.606986	0.473895	0.133	10.3654	5.98e-08	II	6	141643325	F
cg06770429	0.576156	0.655985	-0.08	-10.164	7.63e-08	II	6	143206075	R	HIVEP2	NM_006734
cg12306853	0.697697	0.594932	0.103	12.7331	4.35e-09	I	6	143833173	F	FUCA2	NM_032020
cg03354508	0.387026	0.244592	0.142	13.289	2.5e-09	I	6	147769498	F
cg27113015	0.37613	0.199492	0.177	11.1527	2.38e-08	II	6	148829044	F	SASH1	NM_015278
cg12355586	0.599658	0.392341	0.207	10.74	3.83e-08	II	6	148869895	R	SASH1	NM_015278
cg15494558	0.780586	0.614457	0.166	12.882	3.74e-09	II	6	150152522	R	LRP11	NM_032832
cg01066157	0.38798	0.223003	0.165	10.7298	3.88e-08	II	6	152451023	F	SYNE1;SYNE1;SYNE1;SYNE1	NM_182961;NM_133650;NM_015293;NM_033071
cg19614919	0.480503	0.308428	0.172	12.3361	6.56e-09	II	6	155493309	F	TIAM2	NM_012454
cg09783253	0.696519	0.83655	-0.14	-10.1664	7.61e-08	I	6	157932130	F	ZDHHC14;ZDHHC14	NM_153746;NM_024630
cg17852032	0.537884	0.666128	-0.128	-11.2741	2.07e-08	II	6	158066811	R	ZDHHC14;ZDHHC14	NM_153746;NM_024630
cg01186702	0.412235	0.250903	0.161	10.0149	9.17e-08	II	6	158163392	F
cg09262230	0.416704	0.252399	0.164	14.0499	1.21e-09	I	6	159052937	F	TMEM181	NM_020823
cg12940269	0.641057	0.532673	0.108	10.3389	6.17e-08	II	6	160257728	R
cg09555124	0.510951	0.323309	0.188	14.302	9.54e-10	II	6	160451213	R	IGF2R	NM_000876
cg02606200	0.631412	0.488602	0.143	10.5923	4.56e-08	II	6	163745012	R	LOC285796	NR_028390
cg11357369	0.783512	0.664932	0.119	11.4579	1.69e-08	I	6	164506268	F
cg02740007	0.29565	0.126625	0.169	10.4113	5.66e-08	I	6	164506581	F
cg21306949	0.451438	0.234442	0.217	11.0503	2.67e-08	II	6	164506692	F
cg17586885	0.426412	0.274236	0.152	10.5507	4.79e-08	I	6	166259959	R
cg15553391	0.448248	0.337805	0.11	11.3863	1.83e-08	II	6	166260456	F
cg16077125	0.545438	0.453011	0.092	10.4984	5.1e-08	II	6	166959444	R	RPS6KA2;RPS6KA2	NM_021135;NM_001006932
cg00380924	0.492685	0.320517	0.172	10.5785	4.63e-08	II	6	166967377	R	RPS6KA2;RPS6KA2	NM_021135;NM_001006932
cg06454157	0.512453	0.381508	0.131	10.3467	6.11e-08	II	6	167490870	R
cg00088688	0.365218	0.242932	0.122	10.1137	8.12e-08	II	6	167560504	F
cg09789650	0.484878	0.39645	0.088	11.0585	2.65e-08	II	6	167695026	F
cg14342707	0.553808	0.688963	-0.135	-10.1398	7.86e-08	II	6	168053444	F
cg25930662	0.681273	0.50157	0.18	12.0171	9.18e-09	I	6	168121243	R
cg01797450	0.308782	0.123851	0.185	11.1501	2.39e-08	II	6	168134760	F
cg15452389	0.590302	0.468478	0.122	10.5578	4.75e-08	II	6	168200267	F
cg08854266	0.791812	0.698276	0.094	10.1402	7.86e-08	II	6	168225439	F	C6orf124	NR_027906
cg18920489	0.913669	0.873968	0.04	10.0505	8.78e-08	I	6	168551491	F
cg06132803	0.664674	0.563962	0.101	11.3203	1.97e-08	II	6	168785970	F
cg09804649	0.602603	0.502574	0.1	9.98716	9.49e-08	II	6	168815615	R
cg22333897	0.52878	0.419218	0.11	10.201	7.3e-08	II	6	168925698	F	SMOC2;SMOC2	NM_022138;NM_001166412
cg00737264	0.44703	0.300315	0.147	10.431	5.53e-08	II	6	169049498	R	SMOC2;SMOC2	NM_022138;NM_001166412
cg23070380	0.746757	0.594838	0.152	10.6841	4.09e-08	I	6	169351075	F
cg09620689	0.699743	0.554557	0.145	14.0533	1.2e-09	II	6	169351108	F
cg21255356	0.470023	0.363506	0.107	11.0456	2.69e-08	II	6	169446912	F
cg02768671	0.507784	0.390335	0.117	10.3445	6.13e-08	II	6	169470822	F
cg01302593	0.738953	0.643817	0.095	12.9561	3.48e-09	I	6	169613593	F
cg01238672	0.23219	0.127676	0.105	13.2185	2.68e-09	I	6	170232143	F
cg05246251	0.703959	0.646265	0.058	10.3062	6.42e-08	II	6	170337068	R
cg04398893	0.629954	0.523349	0.107	10.1839	7.45e-08	II	6	170340417	R
cg06962628	0.859868	0.840033	0.02	10.6785	4.12e-08	I	6	170441311	R
cg01863398	0.832464	0.750541	0.082	10.3218	6.3e-08	II	6	170474577	F
cg12709009	0.553725	0.4536	0.1	10.4382	5.48e-08	II	6	170557582	R
cg15637912	0.660036	0.594099	0.066	10.9583	2.97e-08	II	6	170557757	F
cg19406113	0.739977	0.671689	0.068	12.4742	5.68e-09	I	6	170558063	R
cg20391436	0.67702	0.621128	0.056	14.7981	6.09e-10	II	6	170559437	R
cg02360002	0.426745	0.231986	0.195	11.5225	1.57e-08	II	6	170585777	F
cg07314530	0.624733	0.512681	0.112	10.3351	6.2e-08	II	7	162691	R
cg05968904	0.455751	0.294607	0.161	10.4537	5.38e-08	II	7	194719	R	FAM20C	NM_020223
cg12042135	0.424635	0.31975	0.105	11.7095	1.28e-08	II	7	194798	F	FAM20C	NM_020223
cg04527761	0.635297	0.514625	0.121	12.4026	6.12e-09	II	7	194861	R	FAM20C	NM_020223
cg06212213	0.623835	0.514311	0.11	10.8824	3.25e-08	II	7	596202	R	PRKAR1B;PRKAR1B;PRKAR1B;PRKAR1B;PRKAR1B;PRKAR1B	NM_001164759;NM_001164762;NM_001164758;NM_001164760;NM_001164761;NM_002735
cg27356342	0.601578	0.446553	0.155	10.847	3.38e-08	I	7	608519	F	PRKAR1B;PRKAR1B;PRKAR1B;PRKAR1B;PRKAR1B;PRKAR1B	NM_001164759;NM_001164762;NM_001164758;NM_001164760;NM_001164761;NM_002735
cg18367631	0.818753	0.926252	-0.107	-10.8698	3.29e-08	I	7	653309	F	PRKAR1B;PRKAR1B;PRKAR1B;PRKAR1B;PRKAR1B;PRKAR1B	NM_001164759;NM_001164762;NM_001164758;NM_001164760;NM_001164761;NM_002735
cg23605961	0.258744	0.167686	0.091	10.7913	3.61e-08	II	7	751331	R	PRKAR1B;PRKAR1B;PRKAR1B;PRKAR1B;PRKAR1B;PRKAR1B	NM_002735;NM_001164760;NM_001164761;NM_001164762;NM_001164759;NM_001164758
cg19812944	0.467106	0.301702	0.165	10.8953	3.2e-08	II	7	767893	R	PRKAR1B;HEATR2;PRKAR1B;PRKAR1B	NM_001164760;NM_017802;NM_001164759;NM_001164758
cg08986016	0.540868	0.436608	0.104	11.1189	2.47e-08	I	7	866214	F	UNC84A;UNC84A	NM_001130965;NM_025154
cg04956362	0.324664	0.217001	0.108	11.7905	1.17e-08	II	7	866406	F	UNC84A;UNC84A	NM_001130965;NM_025154
cg17716699	0.761172	0.680206	0.081	10.3189	6.32e-08	I	7	907864	F	UNC84A;UNC84A	NM_025154;NM_001130965
cg04102894	0.448582	0.29156	0.157	10.143	7.83e-08	I	7	1000210	F
cg16182351	0.432561	0.372115	0.06	10.6042	4.5e-08	II	7	1023066	R	CYP2W1	NM_017781
cg12018581	0.443508	0.34448	0.099	13.3894	2.26e-09	II	7	1031548	R
cg03669367	0.620401	0.484556	0.136	10.2682	6.72e-08	II	7	1031588	F
cg04606995	0.529546	0.340022	0.19	13.3187	2.43e-09	I	7	1116361	F	C7orf50;C7orf50;C7orf50	NM_001134395;NM_032350;NM_001134396
cg15730481	0.636721	0.502613	0.134	10.0053	9.28e-08	I	7	1126318	F	GPER;C7orf50;C7orf50;GPER;C7orf50;GPER	NM_001505;NM_001134395;NM_032350;NM_001039966;NM_001134396;NM_001098201
cg17333291	0.564078	0.459125	0.105	10.9127	3.13e-08	II	7	1126326	F	GPER;C7orf50;C7orf50;GPER;C7orf50;GPER	NM_001505;NM_001134395;NM_032350;NM_001039966;NM_001134396;NM_001098201
cg24530527	0.759867	0.67877	0.081	11.4365	1.73e-08	I	7	1162932	R	C7orf50;C7orf50;C7orf50	NM_001134395;NM_032350;NM_001134396
cg19473994	0.570275	0.465776	0.104	11.2911	2.04e-08	II	7	1163084	R	C7orf50;C7orf50;C7orf50	NM_001134395;NM_032350;NM_001134396
cg09423312	0.410934	0.228918	0.182	12.0384	8.98e-09	II	7	1163549	F	C7orf50;C7orf50;C7orf50	NM_001134395;NM_032350;NM_001134396
cg18990050	0.43308	0.263982	0.169	10.6538	4.24e-08	I	7	1163642	F	C7orf50;C7orf50;C7orf50	NM_001134395;NM_032350;NM_001134396
cg16284684	0.583624	0.468335	0.115	12.3579	6.41e-09	II	7	1164063	F	C7orf50;C7orf50;C7orf50	NM_001134395;NM_032350;NM_001134396
cg26395513	0.381194	0.26541	0.116	12.9114	3.63e-09	II	7	1239908	R
cg10580708	0.308124	0.163835	0.144	10.596	4.54e-08	II	7	1250273	F
cg06537110	0.366904	0.209432	0.157	10.3534	6.07e-08	II	7	1250500	R
cg18251417	0.614219	0.503599	0.111	10.0785	8.48e-08	II	7	1340592	F
cg23145621	0.406179	0.312215	0.094	12.4024	6.12e-09	II	7	1406289	F
cg06142326	0.587252	0.488108	0.099	10.8879	3.23e-08	II	7	1407337	R
cg23756768	0.62381	0.539416	0.084	12.6566	4.71e-09	II	7	1450736	R
cg16622899	0.52665	0.431043	0.096	10.755	3.76e-08	I	7	1577003	R	MAFK	NM_002360
cg21593345	0.591116	0.519662	0.071	10.417	5.62e-08	II	7	1602273	R
cg23903588	0.533463	0.438851	0.095	11.5549	1.52e-08	II	7	1607663	R	PSMG3;PSMG3	NM_032302;NM_001134340
cg07639783	0.335466	0.193739	0.142	10.2215	7.12e-08	I	7	1610747	F	PSMG3;KIAA1908;KIAA1908;KIAA1908;PSMG3	NM_001134340;NR_027329;NR_027328;NR_021487;NM_032302
cg26155156	0.837935	0.771103	0.067	10.8917	3.21e-08	I	7	1643725	F
cg00819141	0.445447	0.324437	0.121	10.4511	5.39e-08	II	7	1657422	F
cg14688662	0.427081	0.330931	0.096	10.4751	5.24e-08	II	7	1688174	F
cg11396169	0.552023	0.454191	0.098	10.3051	6.43e-08	II	7	1688356	R
cg09160231	0.500701	0.389516	0.111	11.2576	2.11e-08	I	7	1765313	R	ELFN1	NM_001128636
cg05337806	0.662804	0.585931	0.077	12.2529	7.15e-09	II	7	1775904	R	ELFN1	NM_001128636
cg13470333	0.881497	0.828471	0.053	13.3758	2.3e-09	I	7	1908714	R	MAD1L1;MAD1L1;MAD1L1	NM_003550;NM_001013837;NM_001013836
cg05434287	0.639823	0.487631	0.152	10.1191	8.07e-08	I	7	2030229	F	MAD1L1;MAD1L1;MAD1L1	NM_003550;NM_001013837;NM_001013836
cg21782813	0.547046	0.419467	0.128	11.3278	1.95e-08	II	7	2030301	R	MAD1L1;MAD1L1;MAD1L1	NM_003550;NM_001013837;NM_001013836
cg07143303	0.446183	0.345642	0.101	10.6216	4.4e-08	II	7	2144767	F	MAD1L1;MAD1L1;MAD1L1	NM_003550;NM_001013837;NM_001013836
cg09776772	0.6778	0.507853	0.17	10.9679	2.94e-08	I	7	2150534	F	MAD1L1;MAD1L1;MAD1L1	NM_003550;NM_001013837;NM_001013836
cg19497702	0.691754	0.615829	0.076	10.2655	6.75e-08	II	7	2328746	R	SNX8	NM_013321
cg23133355	0.609031	0.481029	0.128	10.8108	3.53e-08	I	7	2519789	R
cg19031429	0.454474	0.362424	0.092	10.7199	3.92e-08	II	7	2519831	F
cg07446753	0.442298	0.256413	0.186	10.4396	5.47e-08	II	7	2527391	F
cg17907525	0.496449	0.42441	0.072	10.2135	7.19e-08	II	7	2594000	R	C7orf27	NM_152743
cg02072875	0.675734	0.550737	0.125	10.2421	6.94e-08	II	7	2606796	R	IQCE;IQCE	NM_001100390;NM_152558
cg01552275	0.560951	0.393821	0.167	10.4014	5.73e-08	I	7	2654530	F
cg11967765	0.519037	0.68403	-0.165	-9.97119	9.68e-08	II	7	2774195	F	GNA12	NM_007353
cg07191030	0.627843	0.544427	0.083	10.1017	8.24e-08	II	7	2949518	F	CARD11	NM_032415
cg08402433	0.579409	0.697054	-0.118	-10.4826	5.19e-08	II	7	3020155	F	CARD11	NM_032415
cg18321354	0.657765	0.542498	0.115	15.8911	2.37e-10	II	7	3084516	R	CARD11	NM_032415
cg25704036	0.662226	0.527015	0.135	13.0442	3.18e-09	I	7	3221150	R
cg26800883	0.553434	0.457107	0.096	10.1885	7.41e-08	II	7	4228948	F	SDK1;SDK1	NR_027816;NM_152744
cg03932904	0.516977	0.378683	0.138	16.086	2.01e-10	I	7	4707887	R
cg11626195	0.894972	0.85664	0.038	10.238	6.98e-08	I	7	4823045	F	KIAA0415	NM_014855
cg10793101	0.844159	0.797828	0.046	12.1094	8.32e-09	II	7	5665002	R	RNF216;RNF216	NM_207111;NM_207116
cg11684826	0.564549	0.468606	0.096	10.1802	7.48e-08	II	7	6055582	F	AIMP2	NM_006303
cg12952446	0.597606	0.502823	0.095	10.8217	3.48e-08	II	7	6204269	F	CYTH3	NM_004227
cg21383341	0.670324	0.583085	0.087	10.2314	7.03e-08	II	7	6689218	R
cg17590499	0.721906	0.651957	0.07	10.7177	3.93e-08	II	7	6892980	R
cg18027903	0.418515	0.26838	0.15	10.3031	6.45e-08	II	7	15601624	F	TMEM195;TMEM195	NM_001004320;NM_001004320
cg27508620	0.447823	0.298814	0.149	12.1497	7.98e-09	II	7	21209725	R
cg04471919	0.5117	0.349445	0.162	11.1702	2.33e-08	II	7	21584483	F	DNAH11	NM_003777
cg01544812	0.287736	0.21965	0.068	9.97302	9.66e-08	II	7	22540154	R	MGC87042;MGC87042	NM_207342;NM_001164460
cg16646726	0.465877	0.333608	0.132	11.8451	1.1e-08	II	7	22641501	F
cg01733570	0.449336	0.359374	0.09	10.9725	2.92e-08	II	7	24797656	F	DFNA5;DFNA5;DFNA5	NM_001127453;NM_001127454;NM_004403
cg07504598	0.365481	0.272038	0.093	11.1654	2.35e-08	II	7	24797786	R	DFNA5;DFNA5;DFNA5	NM_001127453;NM_001127454;NM_004403
cg27620317	0.385632	0.486064	-0.1	-12.4635	5.74e-09	II	7	25900768	F
cg08101036	0.550336	0.339295	0.211	10.1986	7.32e-08	I	7	27153655	R	HOXA3;HOXA3;HOXA3	NM_153631;NM_030661;NM_153632
cg07061298	0.384574	0.262504	0.122	10.8039	3.56e-08	II	7	27153847	F	HOXA3;HOXA3;HOXA3	NM_153631;NM_153632;NM_030661
cg08657492	0.299915	0.21093	0.089	12.8342	3.93e-09	II	7	27170832	F	HOXA4	NM_002141
cg04321618	0.2123	0.144852	0.067	10.1454	7.81e-08	II	7	27170880	R	HOXA4	NM_002141
cg24169822	0.218835	0.152648	0.066	11.0328	2.73e-08	II	7	27170994	F	HOXA4	NM_002141
cg05798501	0.851019	0.804972	0.046	10.1999	7.31e-08	I	7	30492171	R	NOD1	NM_006092
cg19071544	0.620081	0.746438	-0.126	-9.97609	9.62e-08	II	7	30504941	R	NOD1	NM_006092
cg03230769	0.34473	0.213172	0.132	13.9417	1.33e-09	II	7	30791030	F	INMT	NM_006774
cg04749372	0.373901	0.266126	0.108	11.4591	1.69e-08	II	7	30791871	F	INMT	NM_006774
cg15270970	0.493578	0.324604	0.169	12.4119	6.06e-09	I	7	30791913	R	INMT	NM_006774
cg07831312	0.39287	0.257618	0.135	11.637	1.39e-08	II	7	30855293	R	FAM188B	NM_032222
cg07437464	0.378818	0.288634	0.09	10.4188	5.61e-08	II	7	39785084	F	LOC349114	NR_026999
cg22411165	0.595925	0.486124	0.11	10.0049	9.29e-08	II	7	42251735	R	GLI3	NM_000168
cg03316359	0.442959	0.347695	0.095	10.3212	6.31e-08	II	7	43502573	R	HECW1	NM_015052
cg14275235	0.757276	0.689045	0.068	10.3963	5.76e-08	II	7	44101278	F	DBNL;DBNL;DBNL	NM_001122956;NM_014063;NM_001014436
cg08694295	0.760585	0.689256	0.071	9.97871	9.59e-08	I	7	44257119	F	CAMK2B;CAMK2B;CAMK2B;CAMK2B;CAMK2B;CAMK2B;CAMK2B;CAMK2B	NM_172084;NM_172083;NM_172082;NM_001220;NM_172079;NM_172081;NM_172078;NM_172080
cg01112899	0.778142	0.721254	0.057	11.7477	1.23e-08	II	7	44278309	F	CAMK2B;CAMK2B;CAMK2B;CAMK2B;CAMK2B;CAMK2B;CAMK2B;CAMK2B	NM_172081;NM_172082;NM_172083;NM_172084;NM_172079;NM_001220;NM_172078;NM_172080
cg09999977	0.594271	0.512863	0.081	10.0138	9.18e-08	II	7	44280051	R	CAMK2B;CAMK2B;CAMK2B;CAMK2B;CAMK2B;CAMK2B;CAMK2B;CAMK2B	NM_172081;NM_172082;NM_172083;NM_172084;NM_172079;NM_001220;NM_172078;NM_172080
cg11470337	0.802685	0.704531	0.098	9.9872	9.49e-08	I	7	44579271	R	NPC1L1;NPC1L1	NM_013389;NM_001101648
cg02607319	0.534988	0.411278	0.124	12.3217	6.66e-09	II	7	45002112	R
cg19480385	0.442431	0.285717	0.157	10.5214	4.96e-08	II	7	47078738	F
cg23370710	0.591102	0.380622	0.21	12.5227	5.4e-09	I	7	47354947	R	TNS3	NM_022748
cg26559707	0.530403	0.407209	0.123	11.7792	1.19e-08	I	7	47367816	R	TNS3	NM_022748
cg05957436	0.723844	0.577263	0.147	10.578	4.64e-08	II	7	48967106	R
cg06590610	0.640568	0.562695	0.078	11.1503	2.39e-08	II	7	50444317	F	IKZF1	NM_006060
cg08250918	0.446047	0.347579	0.098	10.8707	3.29e-08	II	7	50467921	R	IKZF1	NM_006060
cg18044562	0.606852	0.501555	0.105	11.7209	1.26e-08	II	7	50468399	F	IKZF1	NM_006060
cg01220564	0.350669	0.243682	0.107	11.6041	1.44e-08	II	7	50633119	R	DDC;DDC	NM_001082971;NM_001082971
cg02627966	0.637452	0.759147	-0.122	-14.6258	7.11e-10	II	7	54899537	R
cg10002850	0.745435	0.648994	0.096	10.9144	3.13e-08	I	7	55089770	R	EGFR;EGFR;EGFR;EGFR	NM_201283;NM_201284;NM_201282;NM_005228
cg04625338	0.425337	0.232309	0.193	11.0708	2.61e-08	I	7	55141971	R	EGFR;EGFR;EGFR;EGFR	NM_201283;NM_201284;NM_201282;NM_005228
cg19956914	0.345476	0.247036	0.098	12.1994	7.57e-09	II	7	56147257	R	SUMF2;SUMF2;SUMF2;SUMF2;SUMF2	NM_001042470;NM_001042469;NM_001146333;NM_001130069;NM_015411
cg00497909	0.744919	0.64906	0.096	10.3134	6.37e-08	II	7	65610409	R	CRCP;CRCP;CRCP;CRCP;CRCP	NM_001040648;NR_024548;NM_014478;NM_001142414;NM_001040647
cg19072291	0.444576	0.252891	0.192	12.3257	6.63e-09	I	7	65617362	F	CRCP;CRCP;CRCP;CRCP;CRCP	NM_001040647;NM_001142414;NR_024548;NM_001040648;NM_014478
cg16773677	0.496282	0.409488	0.087	10.665	4.18e-08	II	7	65635328	F
cg17892069	0.640275	0.753679	-0.113	-10.0902	8.36e-08	II	7	70061616	F	AUTS2;AUTS2	NM_015570;NM_001127231
cg04601228	0.635784	0.527769	0.108	12.5504	5.25e-09	II	7	70096029	F	AUTS2;AUTS2	NM_015570;NM_001127231
cg19793499	0.583117	0.467132	0.116	10.5439	4.83e-08	II	7	70096378	R	AUTS2;AUTS2	NM_015570;NM_001127231
cg08753468	0.422882	0.353194	0.07	10.5105	5.02e-08	II	7	71911541	F
cg20554353	0.599697	0.700418	-0.101	-11.209	2.23e-08	II	7	72839549	R
cg17270497	0.482053	0.394055	0.088	10.0259	9.05e-08	II	7	73256360	R	WBSCR27	NM_152559
cg24300607	0.607688	0.7495	-0.142	-10.6166	4.43e-08	II	7	73699346	F
cg07594833	0.643709	0.586817	0.057	10.8783	3.26e-08	II	7	73919889	R	GTF2IRD1;GTF2IRD1	NM_016328;NM_005685
cg00087244	0.556546	0.458487	0.098	11.9761	9.6e-09	II	7	74042487	R
cg23298782	0.734007	0.594769	0.139	11.6803	1.32e-08	II	7	75398974	F	CCL26	NM_006072
cg05034363	0.454895	0.57962	-0.125	-12.0068	9.29e-09	II	7	75443193	F	CCL24	NM_002991
cg06293365	0.549496	0.41876	0.131	12.6609	4.69e-09	II	7	75624427	F	TMEM120A	NM_031925
cg15507475	0.585574	0.453566	0.132	10.5843	4.6e-08	II	7	75624460	F	TMEM120A	NM_031925
cg22519356	0.648731	0.581417	0.067	10.5724	4.67e-08	II	7	75916480	R	SRRM3	NM_001110199
cg19865375	0.460145	0.306402	0.154	11.4444	1.71e-08	II	7	86629801	R	KIAA1324L;KIAA1324L	NM_001142749;NR_030672
cg04737046	0.636371	0.546458	0.09	11.5838	1.47e-08	II	7	87109370	R
cg19317433	0.35822	0.282852	0.075	15.1762	4.36e-10	II	7	89783464	F	STEAP1	NM_012449
cg13197450	0.439307	0.327268	0.112	12.6164	4.9e-09	II	7	89853852	R	STEAP2;STEAP2;STEAP2	NM_001040666;NM_001040665;NM_152999
cg18582362	0.24938	0.177219	0.072	10.6486	4.27e-08	I	7	89975159	F	GTPBP10;GTPBP10	NM_001042717;NM_033107
cg21743182	0.720804	0.627395	0.093	10.2118	7.2e-08	II	7	90339132	F	CDK14	NM_012395
cg27187541	0.584832	0.470386	0.114	11.7806	1.18e-08	II	7	91012818	F
cg08311343	0.384352	0.20862	0.176	10.3976	5.75e-08	II	7	92324861	R	CDK6;CDK6	NM_001259;NM_001145306
cg18024479	0.298865	0.420106	-0.121	-12.1824	7.7e-09	II	7	93519220	R	TFPI2	NM_006528
cg03920522	0.768964	0.66736	0.102	10.2323	7.02e-08	II	7	94047477	R	COL1A2	NM_000089
cg17508434	0.668108	0.809705	-0.142	-11.1278	2.45e-08	II	7	97831974	R	LMTK2	NM_014916
cg00213668	0.716267	0.598086	0.118	10.3562	6.04e-08	II	7	98028207	F	BAIAP2L1	NM_018842
cg02171771	0.326883	0.230866	0.096	11.1846	2.3e-08	II	7	98424445	F
cg08486903	0.413298	0.231387	0.182	11.5734	1.49e-08	II	7	98739496	R	SMURF1;SMURF1	NM_020429;NM_181349
cg02185750	0.681242	0.604698	0.077	16.3058	1.68e-10	II	7	98870792	F	MYH16	NR_002147
cg24854681	0.535187	0.443667	0.092	10.3739	5.92e-08	II	7	99691314	F	MCM7;MCM7;MIR25	NM_005916;NM_182776;NR_029498
cg25923345	0.426469	0.256145	0.17	11.3122	1.99e-08	I	7	100304669	F	POP7	NM_005837
cg09901951	0.696597	0.63427	0.062	11.6821	1.32e-08	II	7	100738948	F
cg13158604	0.815562	0.740653	0.075	10.3283	6.25e-08	I	7	101201400	R	EMID2	NM_133457
cg22402224	0.521577	0.349475	0.172	10.5618	4.73e-08	II	7	102080713	F	ORAI2;ORAI2	NM_001126340;NM_032831
cg03069737	0.621553	0.539451	0.082	10.0768	8.5e-08	II	7	102104297	R	LRWD1;ALKBH4	NM_152892;NM_017621
cg20916804	0.788242	0.722939	0.065	12.8518	3.86e-09	II	7	102122352	F
cg08636620	0.636881	0.489614	0.147	12.869	3.79e-09	II	7	102553045	R	LRRC17;FBXL13;FBXL13;LRRC17	NM_005824;NM_145032;NM_001111038;NM_001031692
cg08500417	0.641787	0.450426	0.191	9.99227	9.43e-08	II	7	102574445	R	FBXL13;LRRC17;FBXL13;LRRC17	NM_145032;NM_001031692;NM_001111038;NM_005824
cg09490124	0.479914	0.292192	0.188	11.4614	1.68e-08	II	7	105128488	R	PUS7	NM_019042
cg06535968	0.768091	0.66676	0.101	9.97227	9.67e-08	II	7	107357932	F	SLC26A4	NM_000441
cg20249277	0.558939	0.467618	0.091	10.2518	6.86e-08	II	7	112120877	F	C7orf53;C7orf53	NM_001134468;NM_182597
cg01306563	0.225511	0.138407	0.087	11.3585	1.89e-08	II	7	114055074	R	FOXP2;FOXP2;FOXP2;FOXP2;FOXP2;FOXP2	NM_148898;NM_148898;NM_148899;NM_014491;NM_014491;NM_148899
cg18546840	0.496644	0.291195	0.205	13.6158	1.82e-09	II	7	114055123	F	FOXP2;FOXP2;FOXP2;FOXP2;FOXP2;FOXP2	NM_148898;NM_148898;NM_148899;NM_014491;NM_014491;NM_148899
cg24786986	0.49198	0.296938	0.195	10.2995	6.47e-08	II	7	114055133	F	FOXP2;FOXP2;FOXP2;FOXP2;FOXP2;FOXP2	NM_148898;NM_148898;NM_148899;NM_014491;NM_014491;NM_148899
cg18871253	0.454444	0.278804	0.176	10.8253	3.47e-08	II	7	114055137	R	FOXP2;FOXP2;FOXP2;FOXP2;FOXP2;FOXP2	NM_148898;NM_148898;NM_148899;NM_014491;NM_014491;NM_148899
cg19655952	0.364022	0.225264	0.139	11.3024	2.01e-08	II	7	114055204	F	FOXP2;FOXP2;FOXP2;FOXP2;FOXP2;FOXP2	NM_148898;NM_148898;NM_148899;NM_014491;NM_014491;NM_148899
cg02211646	0.435088	0.293627	0.141	11.7754	1.19e-08	II	7	114055210	F	FOXP2;FOXP2;FOXP2;FOXP2;FOXP2;FOXP2	NM_148898;NM_148898;NM_148899;NM_014491;NM_014491;NM_148899
cg13469268	0.529441	0.408482	0.121	10.0653	8.62e-08	II	7	114866018	F
cg10087556	0.426006	0.535436	-0.109	-10.163	7.64e-08	II	7	116232819	F
cg15286094	0.529195	0.365716	0.163	10.4313	5.52e-08	II	7	116660213	F	ST7;ST7	NM_018412;NM_021908
cg00764217	0.362329	0.196201	0.166	12.9586	3.47e-09	II	7	116660240	R	ST7;ST7	NM_018412;NM_021908
cg02539809	0.622219	0.442213	0.18	11.0146	2.79e-08	II	7	120725046	R	C7orf58;C7orf58	NM_001105533;NM_024913
cg04724489	0.64009	0.566352	0.074	12.885	3.73e-09	II	7	127725176	R	SND1	NM_014390
cg02695873	0.342311	0.26283	0.079	12.9956	3.34e-09	II	7	127741520	F
cg11859982	0.384553	0.263986	0.121	10.5447	4.82e-08	II	7	127907529	F
cg01217720	0.783016	0.72068	0.062	10.6636	4.19e-08	I	7	128294083	F	FLJ45340	NR_024368
cg09879794	0.44749	0.317425	0.13	10.6826	4.1e-08	II	7	128432231	F	CCDC136;CCDC136	NM_022742;NM_022742
cg11147154	0.41666	0.291091	0.126	10.4241	5.57e-08	II	7	128498988	F	FLNC;FLNC	NM_001127487;NM_001458
cg13914531	0.537765	0.659426	-0.122	-10.9271	3.08e-08	II	7	128579876	F	IRF5;IRF5;IRF5;IRF5;IRF5;IRF5;IRF5	NM_001098630;NM_001098627;NM_032643;NM_001098631;NM_002200;NM_001098629;NM_001098628
cg20770006	0.472523	0.34722	0.125	12.8421	3.9e-09	II	7	129609690	F
cg01935436	0.606523	0.546845	0.06	10.8066	3.54e-08	II	7	129793013	R
cg27134084	0.65825	0.581964	0.076	10.0547	8.73e-08	I	7	129793154	R
cg22664614	0.453282	0.274023	0.179	10.72	3.92e-08	II	7	129991187	R	CPA5;CPA5;CPA5	NM_001127441;NM_001127442;NM_080385
cg08131811	0.583994	0.453254	0.131	12.5953	5.01e-09	II	7	130970125	R	MKLN1	NM_001145354
cg02542218	0.364144	0.253993	0.11	10.6065	4.48e-08	II	7	131630566	F
cg16253634	0.260323	0.169239	0.091	10.9411	3.03e-08	II	7	134464123	F	CALD1;CALD1;CALD1	NM_004342;NM_033157;NM_033138
cg24956866	0.22891	0.143271	0.086	10.4717	5.26e-08	II	7	134464129	F	CALD1;CALD1;CALD1	NM_004342;NM_033157;NM_033138
cg18168249	0.562173	0.369502	0.193	11.4033	1.8e-08	II	7	134946296	F
cg21048168	0.399625	0.288243	0.111	10.5906	4.57e-08	II	7	138458827	R	ATP6V0A4;ATP6V0A4;ATP6V0A4	NM_130840;NM_020632;NM_130841
cg18589526	0.588427	0.462766	0.126	12.0305	9.05e-09	II	7	138575872	R	KIAA1549;KIAA1549	NM_001164665;NM_020910
cg00977978	0.695933	0.542378	0.154	12.5215	5.41e-09	II	7	139409421	F	HIPK2;HIPK2	NM_001113239;NM_022740
cg15751131	0.681983	0.778674	-0.097	-11.2981	2.02e-08	I	7	140090416	R	SLC37A3;SLC37A3	NM_207113;NM_032295
cg24013954	0.648922	0.586254	0.063	10.0413	8.88e-08	II	7	140394679	R	ADCK2	NM_052853
cg18809706	0.667276	0.52279	0.144	10.0266	9.04e-08	II	7	143209945	F
cg06100639	0.621528	0.515423	0.106	10.1732	7.55e-08	II	7	143602068	R
cg15440158	0.608309	0.466808	0.142	12.2389	7.26e-09	II	7	146351256	F	CNTNAP2	NM_014141
cg08901089	0.860827	0.816362	0.044	9.98412	9.53e-08	II	7	148895445	R	ZNF282	NM_003575
cg10766021	0.698583	0.640318	0.058	10.0072	9.26e-08	II	7	148983373	F	ZNF783	NR_015357
cg16902863	0.694074	0.602259	0.092	10.2361	6.99e-08	II	7	149471884	R	SSPO	NM_198455
cg24320234	0.844004	0.750178	0.094	11.8406	1.11e-08	I	7	149733821	R
cg10166077	0.644464	0.582007	0.062	12.8125	4.02e-09	II	7	149736127	F
cg16532400	0.709453	0.595418	0.114	10.6575	4.22e-08	II	7	150217056	R	GIMAP7	NM_153236
cg13603551	0.678839	0.778888	-0.1	-10.2368	6.99e-08	II	7	150549406	F	ABP1	NM_001091
cg12633680	0.525142	0.454202	0.071	11.448	1.71e-08	II	7	150779047	R	FASTK;TMUB1;TMUB1;FASTK	NM_033015;NM_031434;NM_001136044;NM_006712
cg25417842	0.590884	0.488423	0.102	11.98	9.56e-09	I	7	150822987	F	AGAP3	NM_031946
cg13289321	0.592493	0.475784	0.117	10.6249	4.39e-08	II	7	150884003	F	ASB10;ASB10;ASB10	NM_001142460;NM_080871;NM_001142459
cg18810691	0.629947	0.708449	-0.079	-10.9292	3.07e-08	II	7	151130479	R	CRYGN	NM_144727
cg01588379	0.364429	0.219809	0.145	11.6989	1.3e-08	I	7	151433326	F	PRKAG2;PRKAG2	NM_016203;NM_001040633
cg03323793	0.612559	0.736474	-0.124	-10.2994	6.47e-08	II	7	151548111	R	PRKAG2	NM_016203
cg05929272	0.562653	0.418708	0.144	11.1515	2.38e-08	II	7	151565731	R	PRKAG2	NM_016203
cg07981080	0.495258	0.391844	0.103	10.7956	3.59e-08	I	7	151652349	F	GALNTL5;GALNTL5	NM_145292;NR_033169
cg05832070	0.62287	0.539938	0.083	10.2222	7.11e-08	II	7	152592753	F
cg04037707	0.385134	0.280686	0.104	10.8777	3.26e-08	II	7	154704915	F
cg08570118	0.566335	0.460188	0.106	11.218	2.21e-08	II	7	155025533	F
cg03251454	0.459517	0.284008	0.176	14.0732	1.18e-09	II	7	155049476	F
cg26169991	0.528375	0.286057	0.242	11.9605	9.76e-09	II	7	155049620	F
cg08166729	0.415645	0.518596	-0.103	-12.712	4.45e-09	II	7	155079250	R
cg18638118	0.600741	0.536124	0.065	10.2328	7.02e-08	II	7	155193226	F
cg23726802	0.617455	0.465682	0.152	10.1496	7.77e-08	I	7	155617398	F
cg14938587	0.480694	0.56596	-0.085	-12.8511	3.86e-09	II	7	155790392	F
cg02310421	0.402027	0.269565	0.132	10.8678	3.3e-08	II	7	156889740	R
cg17306686	0.584299	0.461232	0.123	10.0091	9.24e-08	II	7	157230923	R
cg18410945	0.325613	0.209353	0.116	10.0531	8.75e-08	II	7	157257054	F
cg08515646	0.506735	0.407543	0.099	11.1142	2.49e-08	II	7	157394337	F	PTPRN2;PTPRN2;PTPRN2	NM_002847;NM_130842;NM_130843
cg04237822	0.605658	0.524459	0.081	10.4948	5.12e-08	I	7	157523541	R	PTPRN2;PTPRN2;PTPRN2	NM_002847;NM_130842;NM_130843
cg18479082	0.556526	0.482188	0.074	12.7156	4.43e-09	II	7	157524158	R	PTPRN2;PTPRN2;PTPRN2	NM_002847;NM_130842;NM_130843
cg02007867	0.595202	0.510682	0.085	10.2601	6.79e-08	II	7	157786536	R	PTPRN2;PTPRN2;PTPRN2	NM_002847;NM_130842;NM_130843
cg26320504	0.321146	0.211716	0.109	10.4472	5.42e-08	II	7	157809385	R	PTPRN2;PTPRN2;PTPRN2	NM_002847;NM_130842;NM_130843
cg15440763	0.762629	0.673309	0.089	11.6356	1.39e-08	II	7	158190612	R	PTPRN2;PTPRN2;PTPRN2	NM_002847;NM_130842;NM_130843
cg04007350	0.688381	0.797464	-0.109	-10.4222	5.58e-08	II	7	158263221	R	PTPRN2;PTPRN2;PTPRN2	NM_002847;NM_130842;NM_130843
cg23841288	0.460548	0.294156	0.166	10.8321	3.44e-08	II	7	158342105	F	PTPRN2;PTPRN2;PTPRN2	NM_002847;NM_130842;NM_130843
cg19584649	0.452642	0.363486	0.089	15.5915	3.05e-10	II	7	158607898	R	ESYT2	NM_020728
cg23801272	0.69236	0.557493	0.135	11.7594	1.21e-08	II	7	158824201	R	VIPR2	NM_003382
cg20557778	0.401426	0.280831	0.121	11.1281	2.45e-08	II	8	711883	F
cg20098854	0.609681	0.800774	-0.191	-11.9421	9.95e-09	I	8	898407	R
cg09618773	0.762481	0.685466	0.077	10.8527	3.36e-08	II	8	1049167	F
cg12192120	0.725187	0.5773	0.148	10.5578	4.75e-08	II	8	1057632	R
cg09759446	0.699311	0.627182	0.072	10.2742	6.68e-08	I	8	1312682	F
cg25357359	0.619681	0.512915	0.107	10.135	7.91e-08	II	8	1317547	R
cg20690085	0.844826	0.735007	0.11	10.3867	5.83e-08	I	8	1895558	R	ARHGEF10	NM_014629
cg13522891	0.571901	0.415083	0.157	10.0683	8.59e-08	II	8	1906498	F	ARHGEF10	NM_014629
cg21707089	0.492296	0.434236	0.058	10.6949	4.04e-08	II	8	1969769	F
cg00840694	0.49426	0.344446	0.15	10.034	8.96e-08	II	8	1994574	R	MYOM2	NM_003970
cg21700780	0.549148	0.464659	0.084	10.0706	8.56e-08	II	8	2004050	R	MYOM2	NM_003970
cg24320225	0.424203	0.322916	0.101	11.9071	1.03e-08	II	8	2238305	F
cg02548132	0.405311	0.213757	0.192	11.3342	1.94e-08	I	8	6420242	R	ANGPT2;ANGPT2;ANGPT2;MCPH1	NM_001147;NM_001118888;NM_001118887;NM_024596
cg24670715	0.367303	0.220011	0.147	11.1325	2.44e-08	II	8	6420506	R	ANGPT2;ANGPT2;ANGPT2;ANGPT2;ANGPT2;ANGPT2;MCPH1	NM_001118888;NM_001147;NM_001118887;NM_001118888;NM_001147;NM_001118887;NM_024596
cg04636166	0.574245	0.445532	0.129	10.6951	4.04e-08	II	8	6914420	R	DEFA5	NM_021010
cg17475643	0.57013	0.472926	0.097	11.1489	2.39e-08	I	8	10261972	F	MSRA;MSRA;MSRA	NM_001135671;NM_001135670;NM_012331
cg16337566	0.430513	0.266734	0.164	11.4223	1.76e-08	II	8	10657514	R	PINX1	NM_017884
cg16232071	0.701279	0.59241	0.109	10.552	4.78e-08	II	8	10907718	R	XKR6	NM_173683
cg20189073	0.70347	0.590687	0.113	11.2674	2.09e-08	II	8	10919855	R	XKR6	NM_173683
cg15644626	0.660988	0.52183	0.139	12.7214	4.41e-09	II	8	11616798	F	GATA4	NM_002052
cg02254885	0.446631	0.355025	0.092	10.3164	6.34e-08	II	8	11759665	F
cg00847826	0.633712	0.567733	0.066	10.1477	7.79e-08	II	8	12220318	F	FAM66A	NR_026789
cg23822276	0.675618	0.586156	0.089	10.6998	4.02e-08	II	8	12802825	F	C8orf79	NM_020844
cg13559439	0.305218	0.186846	0.118	12.9618	3.46e-09	II	8	12989237	F	DLC1;DLC1	NM_006094;NM_182643
cg03485669	0.305281	0.189629	0.116	10.2134	7.19e-08	II	8	13016635	R	DLC1	NM_182643
cg25996553	0.302819	0.177837	0.125	10.1577	7.69e-08	I	8	13133084	R	DLC1	NM_182643
cg12512013	0.586986	0.410496	0.176	11.3682	1.87e-08	II	8	13373033	R	DLC1;DLC1	NM_182643;NM_024767
cg22732636	0.476423	0.339643	0.137	10.7543	3.77e-08	I	8	13373141	R	DLC1;DLC1	NM_182643;NM_024767
cg08764465	0.523655	0.333541	0.19	13.5734	1.89e-09	II	8	15308417	R
cg09075327	0.503395	0.396499	0.107	12.5148	5.45e-09	II	8	18708915	R	PSD3	NM_015310
cg12036735	0.569718	0.687628	-0.118	-10.5924	4.56e-08	II	8	20169916	F
cg08288130	0.598873	0.757893	-0.159	-12.4361	5.91e-09	II	8	21771540	F	DOK2	NM_003974
cg25460807	0.534069	0.409108	0.125	13.6986	1.68e-09	I	8	21908022	R
cg02649613	0.388208	0.302919	0.085	10.0749	8.52e-08	II	8	21966036	F	NUDT18	NM_024815
cg09125300	0.552605	0.342257	0.21	10.8083	3.54e-08	I	8	22447068	F	PDLIM2;PDLIM2;PDLIM2	NM_021630;NM_198042;NM_176871
cg02637537	0.50418	0.30366	0.201	12.0802	8.59e-09	I	8	22447181	R	PDLIM2;PDLIM2;PDLIM2	NM_021630;NM_198042;NM_176871
cg12458587	0.565459	0.685857	-0.12	-10.4569	5.36e-08	II	8	22595746	R	PEBP4	NM_144962
cg02382109	0.455816	0.340313	0.116	10.0744	8.52e-08	II	8	22785456	R	PEBP4	NM_144962
cg07963670	0.330602	0.218504	0.112	10.2265	7.07e-08	II	8	23161764	F	LOXL2	NM_002318
cg07581623	0.462436	0.274939	0.187	10.3125	6.37e-08	II	8	26498830	R	DPYSL2	NM_001386
cg11093508	0.635613	0.520854	0.115	11.065	2.63e-08	II	8	27873795	R
cg05988605	0.539508	0.444977	0.095	13.9353	1.34e-09	II	8	28173887	F	PNOC	NM_006228
cg00978855	0.631389	0.550852	0.081	11.0666	2.63e-08	II	8	28928948	R	KIF13B	NM_015254
cg02152631	0.539637	0.363459	0.176	10.8023	3.56e-08	II	8	29133647	F
cg04156219	0.427088	0.312738	0.114	11.1299	2.44e-08	II	8	30137637	F
cg03655174	0.610111	0.451595	0.159	10.954	2.99e-08	II	8	30505290	R	GTF2E2	NM_002095
cg04500377	0.410001	0.317265	0.093	11.6353	1.39e-08	II	8	38090208	F	DDHD2;DDHD2;DDHD2	NM_001164232;NM_015214;NM_001164234
cg19272266	0.447687	0.368145	0.08	10.5283	4.92e-08	II	8	38125865	F	PPAPDC1B;PPAPDC1B;PPAPDC1B	NM_001102560;NM_032483;NM_001102559
cg02923831	0.43164	0.305567	0.126	10.336	6.19e-08	II	8	38386436	F	C8orf86	NM_207412
cg11749902	0.532585	0.431737	0.101	12.3691	6.33e-09	II	8	41093619	F
cg17524287	0.792141	0.709486	0.083	13.117	2.96e-09	II	8	42036781	R	PLAT;PLAT	NM_000930;NM_033011
cg17910564	0.501747	0.342023	0.16	11.7656	1.2e-08	II	8	42248702	F	VDAC3;VDAC3	NM_001135694;NM_005662
cg21921016	0.692322	0.622594	0.07	10.6077	4.48e-08	II	8	42330638	F	SLC20A2	NM_006749
cg17145652	0.567434	0.375545	0.192	10.0413	8.88e-08	II	8	42750650	R	RNF170;RNF170;RNF170;RNF170;RNF170;HOOK3;RNF170	NM_001160223;NR_027668;NM_001160224;NM_030954;NM_001160225;NM_032410;NR_027669
cg06538709	0.69511	0.57876	0.116	12.2746	6.99e-09	II	8	48654011	F
cg14309008	0.377851	0.264421	0.113	10.5528	4.78e-08	II	8	49340641	R
cg02372856	0.414735	0.23584	0.179	11.5261	1.57e-08	II	8	49340974	R
cg23887149	0.425295	0.306551	0.119	11.8296	1.12e-08	II	8	49341022	F
cg11948766	0.591276	0.391949	0.199	10.3632	5.99e-08	I	8	49494499	R
cg00068428	0.534767	0.425204	0.11	10.9514	3e-08	I	8	49494724	F
cg03137071	0.508796	0.415859	0.093	10.2511	6.86e-08	II	8	49496369	R
cg19913626	0.399653	0.23267	0.167	10.4617	5.33e-08	II	8	49533357	F
cg09405635	0.552494	0.324785	0.228	12.3277	6.61e-09	II	8	49533444	F
cg25647300	0.343738	0.182634	0.161	11.3601	1.88e-08	II	8	49670412	F
cg08674885	0.352875	0.240678	0.112	12.458	5.77e-09	II	8	49832881	F	SNAI2	NM_003068
cg22653915	0.418914	0.30831	0.111	10.8774	3.26e-08	II	8	52722023	F	PXDNL	NM_144651
cg24946253	0.571947	0.444426	0.128	11.3236	1.96e-08	II	8	52722146	R	PXDNL	NM_144651
cg20480642	0.544862	0.396093	0.149	11.2044	2.24e-08	II	8	52722185	R	PXDNL	NM_144651
cg08187736	0.519021	0.417183	0.102	11.7763	1.19e-08	II	8	57912015	F
cg06626168	0.830936	0.757699	0.073	11.8868	1.06e-08	II	8	61834373	R
cg13340746	0.570917	0.448768	0.122	10.0927	8.33e-08	II	8	61874021	F
cg12817389	0.370123	0.243282	0.127	10.9222	3.1e-08	II	8	62602522	R	ASPH;ASPH;ASPH;ASPH;ASPH;ASPH;ASPH;ASPH;ASPH;ASPH;ASPH;ASPH	NM_001164755;NM_032468;NM_032467;NM_004318;NM_001164751;NM_020164;NM_001164753;NM_032466;NM_001164752;NM_001164750;NM_001164756;NM_001164754
cg04220047	0.788389	0.861167	-0.073	-10.0138	9.18e-08	II	8	65714735	F
cg27131563	0.594297	0.48052	0.114	10.8793	3.26e-08	II	8	67434522	F
cg05484231	0.723594	0.642339	0.081	10.4763	5.23e-08	II	8	67972631	R	COPS5	NM_006837
cg09032314	0.385526	0.265337	0.12	13.1163	2.96e-09	II	8	69426081	F	C8orf34	NM_052958
cg02608831	0.606313	0.528575	0.078	10.2276	7.06e-08	II	8	73856874	R
cg24788090	0.716671	0.646109	0.071	10.1112	8.14e-08	II	8	74332815	R	STAU2;STAU2;STAU2;STAU2	NM_001164382;NM_001164380;NM_001164381;NM_001164383
cg22304543	0.537508	0.393786	0.144	12.3937	6.17e-09	I	8	82530924	F
cg22927247	0.265874	0.220779	0.045	10.1168	8.09e-08	II	8	86351195	F	CA3	NM_005181
cg22334059	0.620841	0.494965	0.126	11.9885	9.47e-09	I	8	93075561	R	RUNX1T1;RUNX1T1;RUNX1T1	NM_175634;NM_175635;NM_004349
cg08838779	0.43322	0.30728	0.126	11.0761	2.6e-08	II	8	94411006	R
cg16018124	0.484512	0.411523	0.073	10.9136	3.13e-08	II	8	94627566	R
cg05323683	0.514892	0.289402	0.225	10.9253	3.09e-08	II	8	95168291	R	CDH17;CDH17	NM_004063;NM_001144663
cg00161683	0.588523	0.528634	0.06	15.438	3.48e-10	II	8	95563352	R	KIAA1429;KIAA1429	NM_015496;NM_183009
cg16290866	0.265199	0.343347	-0.078	-10.7133	3.95e-08	II	8	97167768	R	GDF6	NM_001001557
cg11118690	0.608308	0.480609	0.128	10.1496	7.77e-08	II	8	97351561	R
cg16754788	0.511599	0.335187	0.176	11.8491	1.1e-08	II	8	97803770	R	PGCP	NM_016134
cg25557306	0.616801	0.507048	0.11	10.323	6.29e-08	I	8	98305878	F
cg16129200	0.507068	0.309107	0.198	10.1458	7.81e-08	II	8	98879893	R	MATN2;MATN2	NM_002380;NM_030583
cg02694884	0.737454	0.617549	0.12	11.3866	1.83e-08	I	8	99411691	R
cg20500540	0.69236	0.544407	0.148	10.0027	9.31e-08	II	8	101228448	R	SPAG1;SPAG1	NM_003114;NM_172218
cg25605550	0.711911	0.610634	0.101	11.2612	2.11e-08	II	8	101256880	R
cg24889694	0.474981	0.254774	0.22	17.7996	5.19e-11	II	8	101522535	R
cg19188612	0.461971	0.366056	0.096	9.97683	9.61e-08	II	8	104384291	F	CTHRC1	NM_138455
cg18919478	0.42481	0.24899	0.176	10.6621	4.2e-08	II	8	104384584	F	CTHRC1	NM_138455
cg08314176	0.394718	0.238086	0.157	10.9816	2.89e-08	II	8	118743243	R
cg03276982	0.635709	0.502929	0.133	12.3302	6.6e-09	II	8	119024055	R	EXT1	NM_000127
cg17147917	0.416354	0.234431	0.182	10.0627	8.64e-08	II	8	119809044	F
cg27310831	0.629129	0.457979	0.171	11.4819	1.64e-08	II	8	120685124	R
cg07651720	0.56949	0.398929	0.171	11.2396	2.16e-08	I	8	120685129	R
cg23183559	0.53019	0.333479	0.197	10.77	3.7e-08	II	8	120685183	R
cg09313482	0.433233	0.248839	0.184	10.0791	8.47e-08	II	8	120685317	R
cg10799440	0.401174	0.240128	0.161	10.0332	8.97e-08	II	8	120685686	F
cg11907323	0.577098	0.454814	0.122	10.2554	6.83e-08	II	8	122685859	F
cg14747166	0.716039	0.56799	0.148	11.0681	2.62e-08	II	8	123832258	F	ZHX2	NM_014943
cg20218614	0.585111	0.715433	-0.13	-10.1418	7.84e-08	II	8	124194935	R	FAM83A;FAM83A;FAM83A;FAM83A	NM_207006;NM_032899;NM_207006;NM_032899
cg18280057	0.51057	0.401567	0.109	10.4299	5.53e-08	II	8	125741158	F	MTSS1	NM_014751
cg02326949	0.501562	0.325981	0.176	12.9863	3.37e-09	II	8	126581837	R
cg12619165	0.764991	0.65702	0.108	10.2415	6.95e-08	II	8	126964345	R
cg26753608	0.536195	0.34611	0.19	10.3154	6.35e-08	II	8	128938630	F	PVT1	NR_003367
cg04639241	0.453345	0.25493	0.198	10.1883	7.41e-08	I	8	129031355	F	PVT1	NR_003367
cg19508622	0.41636	0.259953	0.156	13.3181	2.43e-09	II	8	129103558	R	PVT1	NR_003367
cg15331705	0.483397	0.638002	-0.155	-10.1241	8.02e-08	II	8	129180010	R
cg01871631	0.510045	0.311976	0.198	10.3627	6e-08	II	8	129807058	R
cg12292134	0.665522	0.522914	0.143	12.2188	7.41e-09	II	8	131272997	R	ASAP1	NM_018482
cg02794695	0.552602	0.718394	-0.166	-10.0159	9.16e-08	II	8	134072611	F	SLA;TG;SLA;SLA	NM_006748;NM_003235;NM_001045557;NM_001045556
cg00122628	0.576304	0.45402	0.122	11.2788	2.06e-08	II	8	134202359	R	WISP1;WISP1	NM_080838;NM_003882
cg02903822	0.345801	0.174676	0.171	12.0225	9.13e-09	I	8	134203379	R	WISP1;WISP1;WISP1;WISP1	NM_003882;NM_080838;NM_003882;NM_080838
cg02745822	0.452694	0.335589	0.117	10.9444	3.02e-08	II	8	134203435	R	WISP1;WISP1	NM_003882;NM_080838
cg14918359	0.429888	0.263606	0.166	10.6612	4.2e-08	I	8	134368479	R
cg00864618	0.426026	0.240612	0.185	10.6047	4.49e-08	II	8	141518479	F
cg14827056	0.729946	0.824035	-0.094	-14.2158	1.03e-09	I	8	141550539	R	EIF2C2;EIF2C2	NM_012154;NM_001164623
cg26101485	0.495951	0.260052	0.236	15.535	3.2e-10	I	8	142264769	F
cg11547696	0.684918	0.787537	-0.103	-10.6116	4.46e-08	II	8	142288508	R
cg15630458	0.35349	0.216866	0.137	10.1942	7.36e-08	II	8	142986649	R
cg11711501	0.700762	0.602659	0.098	12.2646	7.07e-09	I	8	143009196	R
cg18212064	0.517154	0.430935	0.086	11.1735	2.32e-08	II	8	143255449	F
cg16880779	0.576593	0.470749	0.106	12.6286	4.84e-09	II	8	143294941	R	TSNARE1	NM_145003
cg02246640	0.518676	0.39707	0.122	11.5764	1.48e-08	II	8	143331321	R	TSNARE1	NM_145003
cg20994561	0.607782	0.543226	0.065	11.5484	1.53e-08	II	8	143544400	F	BAI1	NM_001702
cg13887532	0.595734	0.52722	0.069	13.8105	1.51e-09	II	8	143614464	F	BAI1	NM_001702
cg06565975	0.581887	0.439107	0.143	12.4048	6.1e-09	I	8	143823917	R	SLURP1	NM_020427
cg14031465	0.682336	0.593552	0.089	10.091	8.35e-08	II	8	143869473	F	LY6D	NM_003695
cg01453551	0.826677	0.763352	0.063	12.229	7.34e-09	II	8	144213544	R
cg25642069	0.680156	0.812312	-0.132	-10.4512	5.39e-08	II	8	144408230	F	TOP1MT	NM_052963
cg05991938	0.651278	0.566057	0.085	11.1176	2.48e-08	II	8	144460945	R	RHPN1	NM_052924
cg09579605	0.703063	0.636072	0.067	11.8848	1.06e-08	II	8	144681482	R	TIGD5	NM_032862
cg04745771	0.48667	0.41489	0.072	10.4501	5.4e-08	II	8	144947579	F	EPPK1	NM_031308
cg03014589	0.896523	0.855757	0.041	11.0662	2.63e-08	I	8	144965836	R
cg19978055	0.627785	0.556704	0.071	11.0304	2.74e-08	II	8	145162529	R	KIAA1875	NR_024207
cg14631276	0.62117	0.526066	0.095	10.4392	5.47e-08	I	8	145163102	R	KIAA1875	NR_024207
cg17161921	0.88507	0.84437	0.041	10.5486	4.8e-08	I	8	145665910	F	NFKBIL2	NM_013432
cg20477464	0.651634	0.520511	0.131	10.601	4.51e-08	I	8	145670656	F	NFKBIL2	NM_013432
cg03609398	0.638262	0.776127	-0.138	-11.1725	2.33e-08	I	8	145913076	F
cg02841692	0.341016	0.219361	0.122	12.7137	4.44e-09	II	8	145987889	F
cg05483406	0.390615	0.293551	0.097	11.5354	1.55e-08	II	8	146013229	R	ZNF34	NM_030580
cg10061906	0.44456	0.298535	0.146	12.2211	7.4e-09	I	8	146013430	R	ZNF34	NM_030580
cg14436491	0.733901	0.681124	0.053	10.0906	8.35e-08	II	9	176893	F	CBWD1;CBWD1;CBWD1	NM_001145355;NM_018491;NM_001145356
cg00934355	0.455101	0.596486	-0.141	-10.1364	7.9e-08	II	9	1049244	R	DMRT2;DMRT2;DMRT2	NM_001130865;NM_181872;NM_006557
cg14347300	0.476381	0.407113	0.069	10.4674	5.29e-08	II	9	6009806	R
cg14613164	0.519887	0.358716	0.161	10.013	9.19e-08	II	9	13897073	F
cg13977827	0.653189	0.506727	0.146	11.3015	2.01e-08	I	9	14307195	R	NFIB	NM_005596
cg14547509	0.484402	0.287457	0.197	13.2009	2.72e-09	II	9	14318498	R
cg14519997	0.326193	0.181586	0.145	10.4229	5.58e-08	II	9	14321079	R
cg21212881	0.368532	0.24094	0.128	10.2486	6.89e-08	II	9	14344359	F
cg14478713	0.546548	0.461785	0.085	12.5425	5.29e-09	II	9	16653688	R	BNC2	NM_017637
cg14625154	0.543141	0.481889	0.061	9.99498	9.4e-08	II	9	18706865	F	ADAMTSL1	NM_001040272
cg14003978	0.404801	0.24433	0.16	11.5062	1.6e-08	II	9	18862115	R	ADAMTSL1	NM_001040272
cg14628274	0.355573	0.216541	0.139	13.2915	2.49e-09	II	9	19424228	F	ACER2	NM_001010887
cg26624914	0.684522	0.609288	0.075	12.637	4.8e-09	II	9	33448382	R	SUGT1P1;AQP3	NR_003667;NM_004925
cg13743736	0.436061	0.359022	0.077	10.1358	7.9e-08	II	9	35609853	R	TESK1	NM_006285
cg05470166	0.339755	0.244433	0.095	10.2511	6.86e-08	II	9	35905608	R	HRCT1	NM_001039792
cg13862927	0.455098	0.293995	0.161	10.6339	4.34e-08	II	9	72158091	R	APBA1	NM_001163
cg13675278	0.591405	0.490672	0.101	10.2924	6.53e-08	II	9	73189590	F	TRPM3;TRPM3;TRPM3;TRPM3;TRPM3;TRPM3;TRPM3	NM_020952;NM_001007471;NM_206946;NM_024971;NM_206947;NM_206945;NM_206944
cg21171339	0.336161	0.201217	0.135	10.5864	4.59e-08	II	9	79791169	R	VPS13A;VPS13A;VPS13A;VPS13A	NM_001018038;NM_001018037;NM_033305;NM_015186
cg14275593	0.422837	0.268938	0.154	11.7381	1.24e-08	II	9	89849106	F
cg13752933	0.359862	0.504458	-0.145	-11.6654	1.34e-08	II	9	90114755	F	DAPK1	NM_004938
cg21189224	0.728828	0.61851	0.11	10.4106	5.66e-08	I	9	92277515	R	LOC100129066	NR_024280
cg21245684	0.599284	0.408439	0.191	10.439	5.47e-08	II	9	94755065	R
cg13683626	0.549073	0.390108	0.159	10.1013	8.24e-08	I	9	95478300	R	BICD2;BICD2	NM_015250;NM_001003800
cg01230325	0.648433	0.538918	0.11	10.1914	7.38e-08	II	9	96108319	R	C9orf129	NM_001098808
cg13740339	0.43335	0.53838	-0.105	-10.2228	7.11e-08	II	9	97400757	R	FBP1;FBP1	NM_000507;NM_001127628
cg13761321	0.434382	0.284551	0.15	10.3349	6.2e-08	II	9	97768771	F	C9orf3	NM_032823
cg14015656	0.295463	0.173727	0.122	10.0196	9.12e-08	I	9	100070142	R	KIAA1529	NM_020893
cg14035749	0.606453	0.532271	0.074	11.0237	2.76e-08	II	9	100504065	F
cg14426785	0.669993	0.752157	-0.082	-9.9822	9.55e-08	II	9	101876671	F	TGFBR1;TGFBR1	NM_004612;NM_001130916
cg13901675	0.492606	0.360443	0.132	10.4778	5.22e-08	I	9	109460023	R
cg14178348	0.451669	0.347982	0.104	10.5251	4.94e-08	II	9	109939375	F
cg13526642	0.421786	0.256685	0.165	10.3848	5.84e-08	II	9	112877160	R	AKAP2;PALM2-AKAP2;PALM2-AKAP2	NM_001004065;NM_147150;NM_007203
cg14429427	0.415281	0.524591	-0.109	-14.5299	7.75e-10	II	9	113785563	R	LPAR1;LPAR1	NM_001401;NM_057159
cg14515614	0.593983	0.490112	0.104	11.0117	2.8e-08	II	9	116969440	F	COL27A1	NM_032888
cg27631256	0.545312	0.747842	-0.203	-11.5906	1.46e-08	II	9	117692745	R	TNFSF8;TNFSF8	NM_001244;NM_001244
cg13828579	0.465181	0.293456	0.172	12.2601	7.1e-09	II	9	124068414	F	GSN;GSN;GSN;GSN;GSN;GSN;GSN;GSN	NM_198252;NM_001127665;NM_001127667;NM_001127664;NM_001127663;NM_000177;NM_001127666;NM_001127662
cg14382719	0.46575	0.319064	0.147	10.5924	4.56e-08	II	9	124291856	F
cg05541096	0.341112	0.274136	0.067	10.3247	6.28e-08	II	9	124854664	F	TTLL11;TTLL11	NM_001139442;NM_194252
cg14107457	0.869786	0.813043	0.057	15.2779	3.99e-10	I	9	124889836	F
cg14177289	0.872319	0.830482	0.042	9.9965	9.38e-08	I	9	126153067	R	DENND1A	NM_020946
cg14003866	0.546914	0.458946	0.088	10.4541	5.37e-08	II	9	127105724	F	NEK6;NEK6;NEK6;NEK6;NEK6;NEK6;NEK6	NM_001166171;NM_001166170;NM_001166169;NM_001166168;NM_014397;NM_001166167;NM_001145001
cg02677635	0.600664	0.726071	-0.125	-11.2694	2.09e-08	II	9	129099507	R	FAM125B;FAM125B	NM_033446;NM_001011703
cg13508369	0.432525	0.320282	0.112	10.7715	3.69e-08	II	9	129884026	R	ANGPTL2;RALGPS1	NM_012098;NM_014636
cg14408339	0.653134	0.586583	0.067	10.2367	6.99e-08	II	9	130292387	R	FAM129B;FAM129B	NM_022833;NM_001035534
cg27331292	0.711277	0.641242	0.07	10.5209	4.96e-08	II	9	130516695	F	SH2D3C;SH2D3C;SH2D3C;SH2D3C;SH2D3C;SH2D3C	NM_005489;NM_001142531;NM_001142532;NM_001142533;NM_170600;NM_001142534
cg14363096	0.682913	0.610582	0.072	10.7918	3.61e-08	II	9	130575791	F	FPGS;FPGS	NM_004957;NM_001018078
cg00921973	0.721703	0.619543	0.102	13.0189	3.26e-09	II	9	130701076	F	DPM2	NM_003863
cg13880868	0.720781	0.634609	0.086	11.2419	2.15e-08	II	9	131285907	R	GLE1;GLE1	NM_001003722;NM_001499
cg14145524	0.511033	0.38742	0.124	10.1862	7.43e-08	I	9	132310915	R
cg26672426	0.449959	0.358403	0.092	11.4794	1.65e-08	II	9	132514582	F	PTGES	NM_004878
cg13670057	0.39782	0.239913	0.158	11.9464	9.91e-09	II	9	133721945	F	ABL1;ABL1	NM_005157;NM_007313
cg13440206	0.55161	0.337957	0.214	10.9242	3.09e-08	II	9	133736192	R	ABL1;ABL1	NM_005157;NM_007313
cg02915920	0.341247	0.234504	0.107	9.94722	9.97e-08	II	9	133736469	R	ABL1;ABL1	NM_005157;NM_007313
cg14578087	0.612767	0.435459	0.177	12.8541	3.85e-09	I	9	133796926	F	FIBCD1;FIBCD1	NM_032843;NM_001145106
cg19393006	0.587025	0.501779	0.085	10.5378	4.86e-08	II	9	135820767	R	TSC1;TSC1;TSC1	NM_001162427;NM_000368;NM_001162426
cg13793782	0.482097	0.298828	0.183	13.1267	2.93e-09	I	9	135995093	F	RALGDS;RALGDS	NM_001042368;NM_006266
cg00411595	0.572964	0.722152	-0.149	-11.2706	2.08e-08	II	9	136339349	R	SLC2A6;SLC2A6	NM_001145099;NM_017585
cg14416294	0.486389	0.417995	0.068	10.4312	5.52e-08	II	9	136362274	F
cg14284797	0.688228	0.525055	0.163	11.1095	2.5e-08	I	9	136545056	F	SARDH;SARDH	NM_001134707;NM_007101
cg14524643	0.389202	0.310722	0.078	13.3128	2.44e-09	II	9	136549086	R	SARDH;SARDH	NM_001134707;NM_007101
cg14656180	0.620995	0.48961	0.131	10.8208	3.49e-08	II	9	137701344	F	COL5A1	NM_000093
cg14602234	0.475502	0.351034	0.124	9.94948	9.95e-08	II	9	137884872	R
cg00423675	0.516309	0.440924	0.075	11.0994	2.53e-08	II	9	138067680	R
cg13731808	0.627996	0.525951	0.102	12.3231	6.65e-09	I	9	138250282	R
cg13555662	0.443082	0.29713	0.146	10.7592	3.75e-08	I	9	138554704	R	LCN9	NM_001001676
cg09437162	0.451791	0.313374	0.138	10.2551	6.83e-08	II	9	138555074	R	LCN9	NM_001001676
cg10949773	0.807092	0.750396	0.057	10.7455	3.81e-08	II	9	138593011	F	KCNT1	NM_020822
cg27408683	0.695772	0.617958	0.078	10.7159	3.94e-08	II	9	138903920	F	NACC2	NM_144653
cg13849232	0.648329	0.509468	0.139	10.9704	2.93e-08	II	9	138916664	R	NACC2	NM_144653
cg13948456	0.515685	0.42017	0.096	12.1124	8.3e-09	I	9	139239853	R	GPSM1	NM_001145638
cg21195231	0.74085	0.611374	0.129	13.7843	1.55e-09	I	9	139240119	R	GPSM1	NM_001145638
cg00900642	0.630462	0.516356	0.114	10.028	9.02e-08	II	9	139256392	R	DNLZ	NM_001080849
cg13425938	0.493536	0.415213	0.078	11.4217	1.76e-08	II	9	139562397	F	EGFL7;EGFL7	NM_201446;NM_016215
cg14361654	0.485521	0.380238	0.105	10.7775	3.67e-08	II	9	139615215	R	FAM69B	NM_152421
cg22588936	0.60134	0.496807	0.105	10.9952	2.85e-08	II	9	139634063	R	LCN10	NM_001001712
cg14162552	0.55007	0.435544	0.115	12.1146	8.28e-09	II	9	139744532	F	PHPT1;PHPT1	NM_001135861;NM_014172
cg11185291	0.491959	0.412196	0.08	10.9454	3.02e-08	II	9	139744617	F	PHPT1;PHPT1	NM_001135861;NM_014172
cg14118583	0.700454	0.587124	0.113	12.3333	6.57e-09	II	9	139885129	R
cg21196488	0.34752	0.425168	-0.078	-10.1535	7.73e-08	II	9	139890918	R	CLIC3	NM_004669
cg13085976	0.526913	0.458574	0.068	12.5769	5.11e-09	II	9	140171189	F	C9orf167	NM_017723
cg09381737	0.560762	0.472451	0.088	12.5073	5.49e-09	II	9	140173549	R	C9orf167	NM_017723
cg13389382	0.664195	0.577606	0.087	10.6073	4.48e-08	II	9	140176236	R	C9orf167	NM_017723
cg14513448	0.614705	0.520924	0.094	10.1617	7.66e-08	II	9	140192646	F
cg13600201	0.561924	0.40193	0.16	11.5705	1.49e-08	II	9	140193934	R
cg14495958	0.538116	0.450778	0.087	10.0147	9.17e-08	II	9	140301079	F	EXD3	NM_017820
cg13852561	0.283277	0.203181	0.08	10.3327	6.22e-08	II	9	140302117	F	EXD3	NM_017820
cg21248989	0.518413	0.403517	0.115	11.8322	1.12e-08	II	9	140813541	R	CACNA1B	NM_000718
cg27598761	0.559857	0.459354	0.101	10.5013	5.08e-08	II	10	537128	R	DIP2C	NM_014974
cg10071690	0.722148	0.85611	-0.134	-11.4696	1.67e-08	I	10	666063	F	DIP2C	NM_014974
cg17293868	0.455283	0.342551	0.113	14.1802	1.07e-09	II	10	671007	R	DIP2C	NM_014974
cg02700106	0.425587	0.271711	0.154	14.8965	5.58e-10	II	10	671406	R	DIP2C	NM_014974
cg25438801	0.509229	0.313797	0.195	9.99199	9.43e-08	II	10	671497	F	DIP2C	NM_014974
cg17358124	0.533691	0.405044	0.129	11.4679	1.67e-08	II	10	771624	F
cg13601565	0.670119	0.548148	0.122	11.6516	1.36e-08	II	10	1200124	F
cg26939277	0.440626	0.338306	0.102	11.4434	1.72e-08	II	10	1256487	R	ADARB2	NM_018702
cg06385202	0.544221	0.446331	0.098	10.2637	6.76e-08	II	10	1367612	R	ADARB2	NM_018702
cg06107137	0.515443	0.386996	0.128	10.7473	3.8e-08	II	10	3235465	F
cg05148180	0.436306	0.279247	0.157	11.0464	2.69e-08	II	10	4414968	F
cg23931919	0.694552	0.579107	0.115	10.1992	7.31e-08	II	10	5656296	F
cg25529535	0.423885	0.261899	0.162	11.3625	1.88e-08	II	10	6125715	R
cg16306670	0.574229	0.447444	0.127	10.7576	3.75e-08	II	10	6645837	F
cg24759279	0.470538	0.308772	0.162	15.9058	2.34e-10	II	10	7128104	F
cg06201219	0.379858	0.238271	0.142	9.96564	9.75e-08	II	10	7603724	R	ITIH5;ITIH5	NM_030569;NM_032817
cg09955886	0.436167	0.281774	0.154	10.9508	3e-08	II	10	7603804	R	ITIH5;ITIH5	NM_030569;NM_032817
cg12246472	0.367398	0.18872	0.179	11.6881	1.31e-08	I	10	7603859	F	ITIH5;ITIH5	NM_030569;NM_032817
cg11679455	0.83265	0.726775	0.106	11.4592	1.69e-08	I	10	8100761	F	GATA3;GATA3	NM_001002295;NM_002051
cg12513352	0.660495	0.796892	-0.136	-10.6392	4.31e-08	II	10	11204958	F	CUGBP2;CUGBP2	NM_006561;NM_001025077
cg19501502	0.574156	0.453395	0.121	11.1458	2.4e-08	II	10	12401458	F	CAMK1D;CAMK1D	NM_020397;NM_153498
cg20683445	0.761565	0.618263	0.143	12.6494	4.74e-09	I	10	12853879	R	CAMK1D;CAMK1D	NM_020397;NM_153498
cg19805033	0.532447	0.374486	0.158	10.743	3.82e-08	II	10	13766768	R	FRMD4A	NM_018027
cg20174247	0.427656	0.268078	0.16	10.8462	3.38e-08	II	10	14032690	F	FRMD4A	NM_018027
cg26984593	0.393018	0.274128	0.119	12.1473	8e-09	I	10	14051636	F	FRMD4A	NM_018027
cg02284273	0.378448	0.205261	0.173	10.285	6.59e-08	II	10	14051679	F	FRMD4A	NM_018027
cg21371809	0.241509	0.145825	0.096	10.434	5.51e-08	II	10	14052028	F	FRMD4A	NM_018027
cg17920246	0.438727	0.281936	0.157	11.752	1.22e-08	II	10	14116424	F	FRMD4A	NM_018027
cg25497912	0.767976	0.657159	0.111	10.732	3.87e-08	II	10	14520388	F
cg05810129	0.573471	0.733142	-0.16	-10.2819	6.61e-08	II	10	14597004	R	FAM107B	NM_031453
cg18419747	0.726297	0.661522	0.065	10.2476	6.89e-08	II	10	15142494	F	RPP38;RPP38;RPP38	NM_001097590;NM_183005;NM_006414
cg05576619	0.398551	0.232426	0.166	10.2669	6.73e-08	II	10	17391003	R	ST8SIA6	NM_001004470
cg26576398	0.604903	0.526244	0.079	10.4398	5.47e-08	II	10	18550135	F	CACNB2;CACNB2;CACNB2;CACNB2;CACNB2;CACNB2;CACNB2;CACNB2	NM_000724;NM_201593;NM_201572;NM_000724;NM_201571;NM_201597;NM_201596;NM_001167945
cg05719612	0.479238	0.334057	0.145	10.161	7.66e-08	II	10	18629545	F	CACNB2;CACNB2;CACNB2;CACNB2;CACNB2;CACNB2;CACNB2;CACNB2	NM_201571;NM_201590;NM_201593;NM_000724;NM_201597;NM_201572;NM_201596;NM_001167945
cg09012594	0.737695	0.837042	-0.099	-10.2916	6.54e-08	II	10	21464258	R	NEBL	NM_213569
cg06097370	0.450304	0.349435	0.101	10.8109	3.53e-08	II	10	21604082	R
cg07171687	0.57648	0.473701	0.103	10.0516	8.76e-08	II	10	22843607	F	PIP4K2A	NM_005028
cg03885270	0.629935	0.522122	0.108	11.6407	1.38e-08	II	10	22843938	F	PIP4K2A	NM_005028
cg09287650	0.625053	0.412434	0.213	10.9116	3.14e-08	II	10	29981216	R	SVIL	NM_003174
cg09558425	0.458285	0.281153	0.177	12.1625	7.87e-09	II	10	30073283	F
cg03051116	0.468874	0.331375	0.137	10.2696	6.71e-08	II	10	30720703	R
cg27482619	0.552279	0.705607	-0.153	-11.8842	1.06e-08	II	10	30818479	F
cg11781335	0.384119	0.53291	-0.149	-12.1136	8.29e-09	I	10	30818581	R
cg25913612	0.558234	0.695592	-0.137	-10.3505	6.09e-08	II	10	30818641	F
cg06655291	0.662451	0.491929	0.171	12.5112	5.47e-09	I	10	30980898	R
cg23918490	0.450035	0.305277	0.145	10.5666	4.7e-08	II	10	31153015	R	ZNF438;ZNF438;ZNF438;ZNF438;ZNF438;ZNF438;ZNF438;ZNF438	NM_001143767;NM_001143769;NM_001143766;NM_001143771;NM_001143768;NM_182755;NM_001143770;NR_026560
cg04333785	0.530237	0.336614	0.194	16.0868	2.01e-10	II	10	31446813	F
cg00694258	0.407472	0.288832	0.119	12.3057	6.77e-09	II	10	32038939	F
cg02093006	0.539825	0.314229	0.226	11.9535	9.83e-09	II	10	32201942	R	ARHGAP12	NM_018287
cg03015672	0.437259	0.235584	0.202	10.1464	7.8e-08	I	10	32216066	R	ARHGAP12	NM_018287
cg13931134	0.617197	0.491515	0.126	10.3443	6.13e-08	II	10	33671135	F
cg03486379	0.42901	0.238246	0.191	10.8688	3.3e-08	II	10	34391256	R
cg19307545	0.147486	0.0776628	0.07	10.4747	5.24e-08	I	10	35028929	F	PARD3	NM_019619
cg02538783	0.763697	0.670529	0.093	10.1221	8.04e-08	II	10	35102505	R	PARD3	NM_019619
cg04322572	0.465064	0.30611	0.159	15.5599	3.13e-10	I	10	43447618	F
cg20671781	0.837736	0.926812	-0.089	-12.5943	5.02e-09	I	10	43626471	F
cg27213549	0.41506	0.313575	0.101	10.0086	9.24e-08	II	10	44102591	F	ZNF485	NM_145312
cg14338073	0.535901	0.434863	0.101	10.8909	3.21e-08	II	10	44359161	R
cg03916630	0.515296	0.371533	0.144	10.2344	7.01e-08	II	10	45065415	F
cg12877354	0.552968	0.472103	0.081	11.0528	2.67e-08	II	10	45873196	R	ALOX5	NM_000698
cg09832911	0.510526	0.303045	0.207	11.2214	2.2e-08	II	10	45923678	F	ALOX5	NM_000698
cg01677623	0.457968	0.357358	0.101	10.0542	8.74e-08	II	10	49674251	R	ARHGAP22	NM_021226
cg00404025	0.545457	0.682392	-0.137	-10.0459	8.83e-08	II	10	49892741	R	WDFY4	NM_020945
cg07345108	0.540914	0.686751	-0.146	-9.95436	9.89e-08	II	10	49893463	F	WDFY4	NM_020945
cg13745632	0.377226	0.25105	0.126	10.314	6.36e-08	II	10	50507003	F	C10orf71;C10orf71	NM_001135196;NM_199459
cg18594724	0.494922	0.392044	0.103	10.8919	3.21e-08	II	10	53442973	R	PRKG1;PRKG1	NM_001098512;NM_006258
cg05324273	0.562932	0.422402	0.141	10.4097	5.67e-08	II	10	60086738	F
cg19894382	0.516574	0.38424	0.132	9.96298	9.78e-08	II	10	60086891	R
cg18903093	0.327053	0.185314	0.142	11.2882	2.04e-08	II	10	63422511	R	C10orf107	NM_173554
cg04438074	0.450847	0.31081	0.14	10.8201	3.49e-08	II	10	63422539	R	C10orf107	NM_173554
cg08904630	0.71232	0.596197	0.116	10.3773	5.89e-08	I	10	71490427	R
cg04757350	0.562851	0.428726	0.134	12.277	6.97e-09	II	10	71529128	R
cg11692403	0.656603	0.48789	0.169	10.9633	2.96e-08	II	10	72191087	R
cg04268405	0.583059	0.364092	0.219	10.4025	5.72e-08	II	10	73723221	R	CHST3	NM_004273
cg07888661	0.367019	0.274299	0.093	11.8428	1.11e-08	II	10	73759402	R	CHST3	NM_004273
cg15093997	0.522478	0.360467	0.162	10.6368	4.33e-08	II	10	73769828	R	CHST3	NM_004273
cg20048045	0.689818	0.553527	0.136	10.7764	3.67e-08	II	10	73770523	R	CHST3	NM_004273
cg24391773	0.888741	0.839438	0.049	11.8093	1.15e-08	I	10	75491947	R
cg26757820	0.352979	0.207445	0.146	12.5119	5.46e-09	II	10	76349278	R	ADK;ADK	NM_001123;NM_006721
cg25026248	0.563607	0.447053	0.117	12.4083	6.08e-09	II	10	79924617	R
cg08185255	0.649671	0.587136	0.063	10.3719	5.93e-08	II	10	80063568	R
cg05691833	0.641495	0.519755	0.122	14.8712	5.7e-10	I	10	81142332	F	ZCCHC24	NM_153367
cg24501831	0.32724	0.226046	0.101	10.9479	3.01e-08	II	10	81194777	R	ZCCHC24	NM_153367
cg17716358	0.663987	0.609073	0.055	10.0906	8.35e-08	II	10	82268218	F	TSPAN14;TSPAN14	NM_030927;NM_001128309
cg12103951	0.36463	0.234049	0.131	12.7381	4.33e-09	II	10	88162314	R
cg26929272	0.339195	0.171133	0.168	10.6675	4.17e-08	I	10	88295210	R
cg07863877	0.600052	0.483737	0.116	9.95666	9.86e-08	II	10	88409329	R
cg09099242	0.454079	0.341477	0.113	11.0449	2.69e-08	II	10	88705536	F	MMRN2	NM_024756
cg03677069	0.346779	0.179981	0.167	10.1184	8.07e-08	I	10	88718317	F	SNCG;SNCG;MMRN2	NM_003087;NM_003087;NM_024756
cg01004363	0.409062	0.299067	0.11	11.2696	2.09e-08	II	10	88729464	R	AGAP11;C10orf116	NM_133447;NM_006829
cg13452522	0.259718	0.191007	0.069	13.5254	1.98e-09	II	10	92837362	R
cg22800233	0.337021	0.27686	0.06	12.6672	4.66e-09	II	10	93805441	R
cg13654884	0.600217	0.381142	0.219	10.63	4.36e-08	II	10	94594240	F	EXOC6	NM_001013848
cg13228314	0.641923	0.563204	0.079	11.3587	1.89e-08	II	10	95360210	F	RBP4	NM_006744
cg03013070	0.342886	0.246243	0.097	10.7543	3.77e-08	II	10	95965579	R	PLCE1;PLCE1	NM_001165979;NM_016341
cg03417182	0.680333	0.612393	0.068	10.5631	4.72e-08	II	10	97121241	R	SORBS1;SORBS1;SORBS1;SORBS1;SORBS1;SORBS1;SORBS1	NM_006434;NM_001034956;NM_015385;NM_001034957;NM_001034954;NM_001034955;NM_024991
cg02370232	0.6243	0.495886	0.128	10.6277	4.37e-08	I	10	97175365	F	SORBS1;SORBS1;SORBS1;SORBS1;SORBS1;SORBS1;SORBS1	NM_006434;NM_001034956;NM_015385;NM_001034957;NM_001034954;NM_001034955;NM_024991
cg12304200	0.224093	0.16256	0.062	11.2597	2.11e-08	II	10	97415476	F	ALDH18A1;ALDH18A1	NM_001017423;NM_002860
cg24590430	0.388711	0.219306	0.169	12.233	7.3e-09	II	10	99097076	F
cg26177968	0.709877	0.621089	0.089	12.0364	9e-09	II	10	99216667	R	ZDHHC16;ZDHHC16;ZDHHC16;ZDHHC16;ZDHHC16	NM_198046;NM_198045;NM_198043;NM_032327;NM_198044
cg05732883	0.552839	0.668341	-0.116	-10.2581	6.81e-08	II	10	100150928	R	PYROXD2	NM_032709
cg25452067	0.26955	0.172447	0.097	12.5499	5.25e-09	II	10	101281603	R
cg02792168	0.456929	0.240935	0.216	10.2927	6.53e-08	I	10	101281924	F
cg11113066	0.554122	0.424457	0.13	11.9893	9.46e-09	I	10	101281981	R
cg19960420	0.590469	0.367815	0.223	11.4798	1.65e-08	II	10	101282185	F
cg22957360	0.461187	0.307385	0.154	11.0152	2.78e-08	I	10	101282572	R
cg16137498	0.584087	0.433005	0.151	10.0571	8.71e-08	II	10	101286541	R
cg19103219	0.35889	0.227705	0.131	10.4961	5.11e-08	II	10	101287059	R
cg19489503	0.539315	0.367188	0.172	10.9108	3.14e-08	I	10	101298812	R
cg18522740	0.450459	0.301854	0.149	10.1602	7.67e-08	II	10	101768580	R	DNMBP	NM_015221
cg05958582	0.43073	0.341008	0.09	11.2355	2.17e-08	II	10	102090366	F	PKD2L1	NM_016112
cg20138186	0.505527	0.283479	0.222	11.5344	1.55e-08	II	10	102642655	R
cg15340178	0.674833	0.593814	0.081	10.3076	6.41e-08	II	10	102731946	F	SEMA4G	NM_017893
cg09319822	0.529678	0.477127	0.053	11.0791	2.59e-08	II	10	102746444	F	C10orf2;MRPL43;C10orf2;C10orf2;MRPL43;MRPL43;MRPL43;C10orf2	NM_001163813;NM_032112;NM_001163814;NM_021830;NM_176794;NM_176792;NM_176793;NM_001163812
cg02888745	0.341573	0.261235	0.08	10.2433	6.93e-08	II	10	103023412	F
cg00925778	0.687786	0.580583	0.107	10.693	4.05e-08	II	10	105113085	F
cg06722282	0.346799	0.242992	0.104	10.646	4.28e-08	I	10	105212680	R	CALHM2;CALHM2	NR_024552;NM_015916
cg14099121	0.667125	0.599934	0.067	10.3906	5.8e-08	II	10	105215306	R	CALHM1	NM_001001412
cg02432295	0.535289	0.457673	0.078	11.3327	1.94e-08	II	10	105412689	R	SH3PXD2A	NM_014631
cg20669641	0.350572	0.285968	0.065	10.2501	6.87e-08	II	10	105428818	F	SH3PXD2A	NM_014631
cg03558688	0.583618	0.361329	0.222	13.3175	2.43e-09	II	10	106059925	F
cg18275228	0.505912	0.319444	0.186	10.0585	8.69e-08	I	10	106340228	F
cg06601203	0.382795	0.260866	0.122	10.2441	6.92e-08	II	10	112113375	F
cg20925954	0.332429	0.230727	0.102	12.2506	7.17e-09	II	10	112256640	F	DUSP5	NM_004419
cg09183671	0.397658	0.255333	0.142	12.3884	6.21e-09	II	10	112630780	F	LOC282997;PDCD4;PDCD4	NR_026932;NM_014456;NM_145341
cg10600964	0.595093	0.455986	0.139	10.1067	8.19e-08	II	10	114492301	F	VTI1A	NM_145206
cg05623815	0.550902	0.434282	0.117	10.138	7.88e-08	II	10	114602832	F
cg15624624	0.293101	0.187048	0.106	11.1751	2.32e-08	II	10	114819357	F	TCF7L2;TCF7L2;TCF7L2;TCF7L2;TCF7L2;TCF7L2	NM_001146284;NM_001146285;NM_030756;NM_001146274;NM_001146286;NM_001146283
cg25381747	0.62221	0.531026	0.091	10.5334	4.89e-08	II	10	115425899	F
cg26017408	0.607679	0.482987	0.125	11.211	2.23e-08	II	10	116161327	R	AFAP1L2;AFAP1L2	NM_032550;NM_001001936
cg26264419	0.337913	0.24835	0.09	10.1009	8.25e-08	II	10	118530958	F
cg22708630	0.694657	0.584778	0.11	10.0642	8.63e-08	II	10	118563175	R
cg17677490	0.647944	0.775899	-0.128	-10.7143	3.95e-08	II	10	118608138	F
cg09418511	0.659835	0.58961	0.07	11.1493	2.39e-08	II	10	118956845	F	KCNK18	NM_181840
cg07833262	0.323418	0.440668	-0.117	-11.8322	1.12e-08	II	10	119296182	R	EMX2OS	NR_002791
cg06456154	0.386519	0.49671	-0.11	-11.4458	1.71e-08	I	10	119310356	R
cg11953749	0.328482	0.448184	-0.12	-13.0283	3.23e-09	II	10	119590608	F
cg24919753	0.832566	0.758299	0.074	10.8726	3.28e-08	I	10	121138105	R	GRK5	NM_005308
cg11312674	0.679238	0.612341	0.067	9.97302	9.66e-08	II	10	121169616	F	GRK5	NM_005308
cg02772663	0.432575	0.372121	0.06	10.3672	5.97e-08	II	10	121172898	R	GRK5	NM_005308
cg10200202	0.499344	0.616799	-0.117	-10.1193	8.06e-08	II	10	121277385	R	RGS10;RGS10	NM_001005339;NM_002925
cg05241536	0.596063	0.723863	-0.128	-11.3898	1.82e-08	II	10	121298236	F	RGS10	NM_001005339
cg20426866	0.420385	0.589886	-0.17	-12.0778	8.61e-09	I	10	123923881	R	TACC2;TACC2;TACC2;TACC2	NM_206862;NM_006997;NM_206861;NM_206860
cg26466234	0.505287	0.370367	0.135	10.0904	8.35e-08	I	10	124264224	F	HTRA1	NM_002775
cg08410227	0.318911	0.188294	0.131	10.26	6.79e-08	II	10	125753823	F
cg24916358	0.612464	0.734004	-0.122	-10.1884	7.41e-08	II	10	126315761	F	FAM53B	NM_014661
cg18744792	0.602948	0.503234	0.1	10.3352	6.2e-08	II	10	126688687	R	CTBP2;CTBP2;CTBP2	NM_001329;NM_022802;NM_001083914
cg17831791	0.655577	0.560452	0.095	14.9915	5.13e-10	II	10	126712230	F	CTBP2;CTBP2;CTBP2	NM_001329;NM_022802;NM_001083914
cg02727811	0.446802	0.34337	0.103	12.8584	3.83e-09	II	10	126736988	F	CTBP2;CTBP2	NM_001083914;NM_001329
cg01301885	0.577031	0.445048	0.132	16.1963	1.84e-10	II	10	128258570	R
cg17389077	0.617012	0.750052	-0.133	-10.0837	8.42e-08	II	10	128810904	F	DOCK1	NM_001380
cg15579084	0.539371	0.440939	0.098	11.5721	1.49e-08	II	10	129294626	R
cg03628800	0.615819	0.572184	0.044	10.7499	3.79e-08	II	10	129702726	F
cg12434312	0.525975	0.657785	-0.132	-12.7079	4.47e-09	II	10	129845509	R	PTPRE;PTPRE	NM_006504;NM_130435
cg13453168	0.492707	0.658103	-0.165	-11.7682	1.2e-08	II	10	129845660	R	PTPRE;PTPRE	NM_130435;NM_006504
cg22792176	0.670096	0.551584	0.119	11.9781	9.58e-09	I	10	130274452	R
cg26869417	0.535168	0.426154	0.109	11.5606	1.51e-08	II	10	130274509	F
cg15601164	0.512766	0.665043	-0.152	-10.8153	3.51e-08	II	10	130832336	R
cg13303464	0.686213	0.544676	0.142	10.0612	8.66e-08	I	10	130844209	F
cg24363393	0.633405	0.421116	0.212	10.1438	7.82e-08	II	10	131215469	R
cg04904609	0.673608	0.487884	0.186	11.7844	1.18e-08	I	10	131691217	F	EBF3	NM_001005463
[truncated: 1,602 more rows]
