# Supplementary material for: An analysis of DNA methylation in human adipose tissue reveals differential modification of obesity genes before and after gastric bypass and weight loss
Source: Genome Biol. 2015 Jan 22;16(1):8. doi: 10.1186/s13059-014-0569-x (PMC4301800; doi:10.1186/s13059-014-0569-x)
Supplement: Additional file 3: — List of DMRs mapping to 162 annotated loci identified in subcutaneous adipose tissue. Location, size, P value, and basic annotation are given for each DMR. [file 13059_2014_569_MOESM3_ESM.xlsx]

## Sheet: Sheet1
CHR	CHR arm	DMR start (bp)	DMR end (bp)	DMR size	DMR p value	Genomic feature	Annotated loci overlapped by DMR
1	p	1103556	1105368	1813	2.79e-06	TSS200_shelf	MIR429
1	p	2005410	2005643	234	7.67e-15	Body_island	PRKCZ
1	p	2105927	2107058	1132	0.000261	Body_none	PRKCZ
1	p	3056600	3056758	159	1.34e-13	Body_island	PRDM16
1	p	12537903	12538979	1077	2.09e-12	Body_none	VPS13D
1	p	15271514	15272546	1033	1.17e-06	Body_none	KIAA1026
1	p	19764042	19765259	1218	8.43e-11	Body_none	CAPZB
1	p	32281206	32281720	515	3.43e-06	5'UTR_none	SPOCD1
1	p	44445971	44446213	243	2.78e-07	1stExon_shore	B4GALT2
1	p	55088744	55089810	1067	4.13e-07	Body_none	ACOT11; FAM151A
1	q	154929623	154929902	280	3.81e-05	TSS1500_none	PBXIP1; PYGO2
1	q	156217912	156218106	195	1.34e-13	TSS200_shelf	PAQR6
1	q	161167501	161170806	3306	3.55e-12	5'UTR_shelf	NDUFS2; ADAMTS4
1	q	161181819	161185821	4003	5.41e-09	TSS1500_none	FCER1G
1	q	172113068	172114506	1439	5.56e-10	Body_none	DNM3
1	q	214169676	214170679	1004	3.35e-06	Body_none	PROX1
1	q	228337200	228337880	681	1.41e-07	TSS1500_none	GJC2
1	q	247610611	247612754	2144	1.64e-05	Body_shelf	NLRP3
1	q	247712153	247713029	877	7.39e-06	TSS1500_none	C1orf150
2	q	143886215	143886486	272	1.13e-10	TSS1500_none	ARHGAP15
2	q	169658727	169659375	649	8.87e-06	5'UTR_none	NOSTRIN
2	q	177030029	177030349	321	1.25e-08	5'UTR_shore	HOXD3
2	q	234296204	234297477	1274	2.78e-07	Body_none	DGKD
2	q	241458735	241459125	391	4.81e-14	Body_shore	ANKMY1
2	q	242499313	242499693	381	1.35e-05	Body_shore	BOK
3	p	11610059	11610293	235	4.81e-14	Body_island	VGLL4
3	p	52813832	52813886	55	6.8e-08	TSS200_none	ITIH1
3	p	58563582	58563804	223	5.56e-10	TSS200_none	FAM107A
3	q	126721075	126721951	877	7.59e-06	Body_none	PLXNA1
3	q	128197780	128201782	4003	2.31e-12	Body_none	GATA2
4	p	1166688	1167084	397	3.06e-07	Body_shore	LOC100130872-SPON2; SPON2
4	p	4864142	4864581	440	2.87e-09	Body_shore	MSX1
4	p	15375678	15376618	941	3.48e-09	Body_none	C1QTNF7
4	p	24795498	24798818	3321	2.11e-08	5'UTR_shelf	SOD3
4	p	41613959	41615029	1071	3.44e-11	Body_none	LIMCH1
4	q	54457391	54457899	509	3.01e-07	TSS200_none	LNX1
4	q	95263765	95264273	509	8.01e-15	5'UTR_none	HPGDS
4	q	154125263	154125935	673	5.56e-10	5'UTR_none	TRIM2
5	q	60138717	60138959	243	3.48e-09	5'UTR_shore	ELOVL7
5	q	78985561	78985615	55	9.61e-06	TSS200_none	CMYA5
5	q	172305661	172306574	914	8.31e-11	Body_none	ERGIC1
5	q	175953352	175957579	4228	4.3e-07	3'UTR_none	RNF44
6	p	13273713	13274722	1010	2.18e-10	Body_none	PHACTR1
6	p	15504907	15505898	992	3.26e-08	Body_none	JARID2
6	p	30623957	30625074	1118	2.82e-07	Body_none	DHX16
6	p	30698291	30699343	1053	1.12e-14	Body_none	FLOT1
6	p	30881520	30881608	89	4.34e-07	TSS1500_island	VARS2; GTF2H4
6	p	31631487	31631952	466	2.11e-08	Body_shore	BAT4
6	p	31695401	31695703	303	7.24e-12	Body_shore	DDAH2
6	p	31733779	31734909	1131	1.35e-05	Body_none	C6orf27
6	p	32038103	32039614	1512	5.78e-09	Body_none	TNXB
6	p	32048290	32050422	2133	3.44e-11	Body_shelf	TNXB
6	p	32120760	32120999	240	4.55e-11	TSS1500_shore	PPT2; PRRT1
6	p	33048103	33048839	737	8.24e-16	Body_shore	HLA-DPB1
6	p	33131180	33133849	2670	2.99e-06	Body_shelf	COL11A2
6	p	34024328	34024630	303	3.44e-11	Body_island	GRM4
6	p	53530419	53530651	233	8.31e-06	TSS200_none	KLHL31
6	q	138866427	138867563	1137	8.31e-11	Body_none	NHSL1
7	p	194568	195012	445	0.0117	Body_shore	FAM20C
7	p	1163018	1164501	1484	1.12e-14	Body_none	C7orf50
7	p	1576855	1577137	283	4.28e-08	5'UTR_shore	MAFK
7	p	2606278	2607262	985	2.95e-10	Body_none	IQCE
7	p	2647111	2649249	2139	2.78e-07	Body_shelf	IQCE
7	p	27153534	27153784	251	3.09e-05	5'UTR_island	HOXA3
7	p	45066300	45067333	1034	2.09e-07	Body_none	CCM2
7	q	98739476	98739849	374	1.38e-05	Body_shore	SMURF1
7	q	102553178	102553691	514	0.000132	5'UTR_none	LRRC17; FBXL13
7	q	102574007	102574942	936	3.65e-07	5'UTR_none	LRRC17; FBXL13
7	q	114054990	114055673	684	2.21e-06	5'UTR_none	FOXP2
7	q	116659734	116660678	945	1.4e-06	Body_none	ST7
7	q	128579150	128582434	3285	8.6e-09	5'UTR_shore	IRF5
7	q	134463988	134464665	678	1.12e-14	TSS200_none	CALD1
7	q	151565157	151566169	1013	8.26e-06	Body_none	PRKAG2
8	p	1904337	1908499	4163	3.26e-08	3'UTR_none	ARHGEF10
8	p	6418864	6422368	3505	6.8e-08	5'UTR_shelf	ANGPT2; MCPH1
8	p	22446630	22447506	877	5.56e-10	Body_none	PDLIM2
8	q	144407792	144409026	1235	7.24e-12	Body_none	TOP1MT
10	p	670500	672403	1904	2.57e-05	Body_shelf	DIP2C
10	p	7601723	7605860	4138	1.86e-07	3'UTR_none	ITIH5
10	p	14051198	14052466	1269	8.31e-06	Body_none	FRMD4A
10	q	49892819	49893137	319	1.17e-06	TSS1500_none	WDFY4
10	q	119295748	119295906	159	0.00129	Body_island	EMX2OS
10	q	129845071	129846520	1450	2.18e-10	Body_none	PTPRE
11	p	405654	406170	517	0.028	Body_shore	SIGIRR
11	p	1891987	1892193	207	2.25e-06	5'UTR_island	LSP1
11	p	2193173	2193404	232	2.95e-10	TSS200_none	TH
11	p	2321365	2323246	1882	7.67e-15	Body_none	C11orf21; TSPAN32
11	q	59634165	59634387	223	3.65e-07	TSS1500_none	TCN1
11	q	59824026	59824245	220	8.31e-06	1stExon_none	MS4A3
11	q	62457316	62457352	37	7.63e-07	TSS200_shore	LRRN4CL
11	q	62783432	62783684	253	2.09e-12	TSS1500_none	SLC22A8
11	q	63974085	63974230	146	1.12e-14	1stExon_shore	FERMT3
11	q	64080524	64082537	2014	3.05e-07	Body_shelf	ESRRA
11	q	76381027	76381269	243	3.61e-08	5'UTR_shore	LRRC32
11	q	111154388	111155459	1072	4.34e-07	Body_none	C11orf53
11	q	114166382	114166890	509	7.67e-15	TSS200_none	NNMT
11	q	117069669	117069899	231	1.22e-06	TSS200_none	TAGLN
11	q	117748123	117748255	133	4.28e-08	TSS1500_shore	FXYD6
11	q	125366474	125366606	133	3.55e-09	TSS1500_shore	FEZ1
12	p	656265	657195	931	1.25e-08	Body_none	B4GALNT3
12	p	772855	773077	223	6.01e-06	TSS1500_none	NINJ2
12	p	7060076	7060298	223	1.37e-05	TSS1500_none	PTPN6
12	q	53612490	53612792	303	4.55e-11	Body_shore	RARG
12	q	54409141	54409295	155	1.38e-05	TSS1500_shore	HOXC4; HOXC6; HOXC5
12	q	54447099	54447404	306	7.24e-12	5'UTR_shore	HOXC4
12	q	58119842	58120084	243	3.19e-08	3'UTR_island	AGAP2; LOC100130776
12	q	116996820	116997042	223	4.13e-07	TSS1500_none	MAP1LC3B2
12	q	124906461	124908273	1813	1.87e-05	Body_none	NCOR2
13	q	99629772	99631021	1250	2.82e-07	Body_none	DOCK9
13	q	102104923	102105117	195	1.12e-14	1stExon_shore	ITGBL1
13	q	107145920	107146222	303	2.09e-12	Body_shore	EFNB2
14	q	93170272	93171408	1137	0.000257	Body_none	LGMN
14	q	105287215	105287437	223	6.78e-07	TSS1500_none	MGC23270
15	q	31354866	31355868	1003	2.95e-10	Body_none	TRPM1
15	q	67417213	67418135	923	2.66e-08	TSS200_none	SMAD3
15	q	70994181	70995452	1272	8.01e-15	Body_none	UACA
16	p	2569882	2569954	73	1.34e-13	TSS1500_island	AMDHD2; ATP6V0C
16	p	3115022	3115334	313	0.000401	TSS1500_none	IL32
16	p	8737802	8738969	1168	3.01e-07	Body_none	C16orf68
16	p	31146244	31147138	895	1.13e-10	1stExon_none	PRSS8
16	q	65105262	65105968	707	2.43e-05	5'UTR_none	CDH11
16	q	67976215	67980446	4232	3.05e-07	3'UTR_none	SLC12A4; LCAT
16	q	85115894	85116951	1058	3.44e-11	Body_none	KIAA0513
17	p	3818901	3819777	877	2.99e-06	1stExon_none	P2RX1
17	p	6358171	6358555	385	0.000132	3'UTR_island	PITPNM3
17	q	38170751	38171017	267	1.12e-14	TSS1500_none	CSF3
17	q	41739135	41739357	223	3.09e-05	TSS1500_none	MEOX1
17	q	46387952	46388903	952	6.8e-08	Body_none	SKAP1
17	q	46681413	46683953	2541	4.52e-05	Body_shore	LOC404266; HOXB6
17	q	48912516	48912583	68	0.000266	TSS200_none	WFIKKN2
17	q	56355220	56355441	222	1.64e-06	Body_island	MPO
17	q	73642065	73643066	1002	2.19e-06	Body_none	RECQL5; LOC100130933
17	q	74522610	74526612	4003	3.55e-12	Body_none	CYGB
17	q	74696299	74697310	1012	7.77e-09	Body_none	MXRA7
17	q	76719174	76720078	905	2.82e-07	Body_none	CYTH1
17	q	78807749	78809008	1260	8.24e-16	Body_none	RPTOR
17	q	79099776	79101588	1813	0.000104	TSS1500_shelf	MIR657; AATK; MIR338
18	q	74799416	74799651	236	3.26e-08	Body_island	MBP
19	p	10736297	10736599	303	6.57e-06	Body_island	SLC44A2
19	p	10928111	10929077	967	5.56e-10	TSS200_none	MIR199A1; DNM2
20	q	30405560	30408844	3285	1.46e-07	TSS200_shelf	MYLK2
20	q	43977407	43977539	133	3.55e-09	TSS1500_shore	SDC4
20	q	57583262	57583394	133	4.15e-07	TSS1500_shore	CTSZ
22	q	17680039	17680969	931	6.26e-08	TSS200_none	CECR1
22	q	50450933	50451175	243	1.22e-06	TSS200_shore	IL17REL
22	q	50584778	50585667	890	4.3e-07	TSS200_none	MOV10L1
22	q	51017133	51017184	52	2.43e-05	TSS200_shore	CPT1B; CHKB-CPT1B
