# Supplementary material for: An analysis of DNA methylation in human adipose tissue reveals differential modification of obesity genes before and after gastric bypass and weight loss
Source: Genome Biol. 2015 Jan 22;16(1):8. doi: 10.1186/s13059-014-0569-x (PMC4301800; doi:10.1186/s13059-014-0569-x)
Supplement: Additional file 4: — Correlations between changes in DNA methylation and clinical trait in subcutaneous adipose. Data for probes mapping to annotated genes which showed a Pearson’s correlation between ∆methylation and ∆clinical trait of absolute R >0.75 and P <0.05 (Benjamini Hochberg adjusted) for at least one trait are shown. [file 13059_2014_569_MOESM4_ESM.xlsx]

## Sheet: Benton_TableS3
IlmnID	trait	R	p.value	adj.p.fdr	Chromosome	MAPINFO_build37	UCSC_RefGene_Name
cg06338710	delta_glucose	0.765774	0.00140845	0.0220524	1	92946187	GFI1
cg02589604	delta_DBP	0.871168	0.000105422	0.00830476	2	1997887	MYT1L
cg23369364	delta_insulin	-0.779366	0.00280455	0.0299417	2	238406478	MLPH
cg26078407	delta_glucose	-0.754629	0.00181314	0.0246078	2	240225062	HDAC4
cg07285807	delta_SBP	-0.765111	0.00230816	0.0273984	3	49235826	CCDC36
cg00287477	delta_BMI	0.895595	6.37729e-06	0.00371836	4	185721584	ACSL1;SLED1
cg00287477	delta_kg	0.916037	1.62745e-06	0.00274451	4	185721584	ACSL1;SLED1
cg08604960	delta_LDL	-0.766554	0.00138308	0.021886	5	157003436	ADAM19
cg18720326	delta_HbA1c	0.775498	0.00503664	0.0394626	5	178712084	ADAMTS2
cg23049448	delta_HbA1c	0.842277	0.0011399	0.0201291	6	10887980	SYCP2L
cg03819671	delta_HbA1c	0.845246	0.0010512	0.0194561	6	32014003	TNXB
cg08073153	delta_Trig	0.758378	0.0016679	0.0237228	6	33754833	LEMD2
cg09776772	delta_HbA1c	0.76821	0.00574943	0.042095	7	2150534	MAD1L1
cg02072875	delta_HDL	-0.890841	1.92325e-05	0.00498379	7	2606796	IQCE
cg18546840	delta_kg	0.858957	4.11029e-05	0.00618384	7	114055123	FOXP2
cg18546840	delta_BMI	0.818554	0.000190677	0.0101579	7	114055123	FOXP2
cg15751131	delta_glucose	-0.802973	0.000544328	0.0149441	7	140090416	SLC37A3
cg20690085	delta_HbA1c	0.794336	0.00349616	0.0331794	8	1895558	ARHGEF10
cg00840694	delta_Trig	0.777771	0.00105677	0.019496	8	1994574	MYOM2
cg18280057	delta_HbA1c	0.75239	0.00754855	0.0481919	8	125741158	MTSS1
cg14628274	delta_glucose	0.769006	0.00130569	0.0213436	9	19424228	ACER2
cg06385202	delta_Chol	-0.810474	0.000438803	0.013758	10	1367612	ADARB2
cg20683445	delta_HDL	-0.847438	0.000129955	0.00889975	10	12853879	CAMK1D
cg09989681	delta_HbA1c	0.813431	0.00232253	0.0274755	11	1892043	LSP1
cg13361558	delta_HbA1c	0.774089	0.00516904	0.0399569	11	73359962	PLEKHB1
cg00250805	delta_HbA1c	-0.765305	0.00605325	0.04317	11	75279817	SERPINH1
cg03930921	delta_LDL	-0.789237	0.000789927	0.0173147	11	126301917	KIRREL3
cg18009484	delta_insulin	0.760494	0.00408438	0.0356946	11	131630593	NTM
cg10552942	delta_DBP	-0.797804	0.00108334	0.0197006	12	56357818	SILV
cg21243846	delta_insulin	0.751378	0.00484149	0.0387207	13	114108005	ADPRHL1
cg08201451	delta_HbA1c	0.772822	0.00529032	0.040413	16	70760142	VAC14
cg22307508	delta_Chol	-0.765924	0.00140353	0.0220173	17	3378249	ASPA
cg02228185	delta_glucose	0.752089	0.00191718	0.0252227	17	3379567	ASPA
cg17628249	delta_insulin	-0.781555	0.00267878	0.029324	17	58499854	C17orf64
cg05634040	delta_glucose	0.764192	0.00146103	0.0224008	19	1172418	SBNO2
cg11599981	delta_glucose	0.752796	0.00188774	0.0250549	19	6475902	DENND1C
cg11599981	delta_HbA1c	0.854377	0.000810689	0.0174995	19	6475902	DENND1C
cg21122474	delta_SBP	-0.761257	0.00250404	0.0284304	19	35606554	FXYD3
cg24083746	delta_HbA1c	0.781266	0.00452044	0.0374727	19	45826152	CKM
cg23887746	delta_Chol	-0.777314	0.00106874	0.0195896	20	57228464	STX16
cg20207973	delta_LDL	-0.762307	0.00152574	0.0228206	22	38506712	BAIAP2L2
cg06652313	delta_BMI	0.793016	0.000420145	0.0135259	22	46786832	CELSR1
cg06652313	delta_kg	0.817761	0.000195757	0.0102551	22	46786832	CELSR1
cg08159945	delta_SBP	-0.764314	0.00234764	0.0276066	22	50686471	HDAC10
