# Supplementary material for: An analysis of DNA methylation in human adipose tissue reveals differential modification of obesity genes before and after gastric bypass and weight loss
Source: Genome Biol. 2015 Jan 22;16(1):8. doi: 10.1186/s13059-014-0569-x (PMC4301800; doi:10.1186/s13059-014-0569-x)
Supplement: Additional file 6: — DNA methylation data obtained from the pyrosequence analysis of subcutaneous adipose in 18 women and nine men before and after weight loss. Statistics for methylation before and after weight loss and gastric bypass (mean_methylation_before, mean_methylation_after) are presented. A paired t-test was performed to test for a significant difference in methylation before and after weight loss. CpG sites interrogated (CpG(pyro)) are represented as, for instance, ‘CpGd122’ indicating their location in relation to all other CpGs either ‘u’ upstream or ‘d’ downstream from the transcription start site (TSS) (for example, CpGd122 is CpG number 122 downstream of the TSS). Chromosomal locations and Illumina probe IDs are shown. [file 13059_2014_569_MOESM6_ESM.xls]

## Sheet: Sheet1
GeneName	CpG(pyro)	Ilmumina_probeID	Chromosome	GRCh37_hg19	From_TSS	From_ATG	Gender	mean_methylation_before	std_before	mean_methylation_after	std_after	mean_difference_methylation	t.stat	CI (95%)	p_value
ABRA2B	CpGd122	-	2	96778739	3246	3150	Female	82.51	1.48	82.75	1.77	-0.24	-0.59	-0.94	0.719
							Male	81.71	1.54	81.32	2.55	0.39	0.65	-0.73	0.268
	CpGd121	cg25074764	2	96778751	3234	3138	Female	62.89	4.98	52.21	5.18	10.68	8.58	8.52	6.9e-08
							Male	60.99	3.83	50.48	3.12	10.51	7.2	7.79	4.64e-05
	CpGd123	-	2	96778695	3290	3194	Female	73.01	1.63	70.24	2.21	2.76	4.52	1.7	0.000152
							Male	70.76	1.84	67.72	3.41	3.03	2.8	1.02	0.0117
CETP	CpGu11	cg03232842	16	56995201	561	691	Female	41.55	7.01	26.71	5.07	14.84	12.21	12.72	3.88e-10
							Male	37.67	4.18	22.79	3.27	14.88	8.71	11.7	1.18e-05
	CpGu12	-	16	56995183	579	709	Female	44.52	6.8	31.38	5.44	13.14	11.12	11.08	1.6e-09
							Male	40.92	4.48	27.32	3.24	13.6	7.59	10.27	3.19e-05
	CpGu13	-	16	56995170	592	722	Female	71.49	5.19	66.76	3.78	4.73	5.08	3.11	4.61e-05
							Male	70.56	1.72	62.64	3.54	7.91	5.61	5.29	0.000253
CMIP	CpGd555	-	16	81507285	28511	28439	Female	41.26	7.11	25.32	5.2	15.94	10.27	13.24	5.26e-09
							Male	38.88	6.91	20.43	2.5	18.44	6.94	13.51	5.96e-05
	CpGd556	-	16	81507320	28546	28474	Female	35.27	5.85	21.94	4.54	13.33	10.43	11.11	4.16e-09
							Male	32.67	5.42	17.76	2.45	14.91	6.95	10.92	5.91e-05
	CpGd557	-	16	81507322	28548	28476	Female	41.6	7.37	26.36	5.08	15.24	10.42	12.69	4.22e-09
							Male	38.37	6.29	21.97	2.98	16.4	6.38	11.62	0.000106
	CpGd558	cg08344351	16	81507328	28554	28482	Female	32.53	6.05	19.48	4.19	13.04	9.98	10.77	7.97e-09
							Male	29.5	5.56	15.71	2.24	13.79	6.13	9.61	0.000139
	CpGd559	-	16	81507336	28562	28490	Female	26.68	5.58	15.64	3.38	11.04	8.95	8.9	3.85e-08
							Male	24.38	4.41	12.38	1.41	12	6.74	8.69	7.32e-05
	CpGd560	-	16	81507358	28584	28512	Female	37.78	6.5	24.97	4.78	12.93	9.46	10.54	2.97e-08
							Male	32.58	5.95	20.2	3.02	12.38	5.79	8.41	0.000204
	CpGd809	-	16	81520175	41401	41329	Female	68.19	5.69	57.58	3.98	10.62	8.31	8.39	1.09e-07
							Male	66.74	4	54.2	4.58	12.54	7.71	9.52	2.85e-05
	CpGd810	cg05438708	16	81520178	41404	41332	Female	49.79	7.76	34.86	4.63	14.94	8.72	11.96	5.53e-08
							Male	48.2	6.09	32.68	5.18	15.52	5.91	10.64	0.00018
	CpGd811	-	16	81520194	41420	41348	Female	52.55	6.37	37.74	5.35	14.81	10.04	12.24	7.27e-09
							Male	52.17	5.4	36.02	3.35	16.14	6.92	11.8	6.12e-05
	CpGd812	-	16	81520205	41431	41359	Female	47.4	6.55	33.72	4.73	13.68	9.48	11.17	1.67e-08
							Male	45.99	4.44	32.49	3.49	13.5	6.42	9.59	0.000102
	CpGd813	cg02573873	16	81520244	41470	41398	Female	52.48	7.34	38.11	5.72	14.37	9.76	11.81	1.1e-08
							Male	52.47	7.03	37.51	4.38	14.96	5.83	10.19	0.000195
	CpGd814	-	16	81520256	41482	41410	Female	53.44	5.33	41.42	3.93	12.02	8.57	9.58	7.09e-08
							Male	53.92	5.04	41	3.08	12.92	5.39	8.47	0.000326
	CpGd821	-	16	81520552	41778	41706	Female	53.98	5.82	42.51	4.84	11.47	9.46	9.36	1.74e-08
							Male	52.81	4.49	40.94	3.19	11.87	6.82	8.63	6.72e-05
	CpGd822	-	16	81520556	41782	41710	Female	52.64	5.02	41.93	2.91	10.72	8.92	8.63	4.01e-08
							Male	52.18	3.38	39.74	1.94	12.43	8.46	9.7	1.45e-05
	CpGd823	-	16	81520563	41789	41717	Female	52.12	4.82	41.33	2.72	10.79	10.09	8.93	6.77e-09
							Male	52.69	4.21	40.87	2.17	11.82	7.17	8.76	4.76e-05
	CpGd824	-	16	81520570	41796	41724	Female	54.11	5.33	43.8	3.44	10.31	7.35	7.87	5.71e-07
							Male	53.87	3.71	41.21	2.12	12.66	8.97	10.03	9.52e-06
	CpGd825	-	16	81520579	41805	41733	Female	47.95	4.41	38.04	2.76	9.91	9.33	8.06	2.11e-08
							Male	46.93	3.82	35.46	1.58	11.48	8.03	8.82	2.13e-05
	CpGd826	-	16	81520586	41812	41740	Female	54.15	4.98	42.48	3.15	11.67	9.44	9.52	1.8e-08
							Male	53.18	4.16	40.6	2.23	12.58	7.4	9.42	3.83e-05
	CpGd827	cg05705335	16	81520589	41815	41743	Female	47.97	4.75	38.34	3.34	9.62	8.45	7.64	8.61e-08
							Male	46.7	3.43	37.03	1.67	9.67	7.14	7.15	4.91e-05
CTGF	CpGu44	cg00516030	6	132273127	614	815	Female	48.76	6.6	37.73	4.49	11.02	8.74	8.83	5.33e-08
							Male	44.67	5.91	31.44	4.83	13.22	5.26	8.54	0.000384
	CpGu45	-	6	132273156	643	844	Female	48.63	7.04	35.53	4.64	13.11	9.84	10.79	9.75e-09
							Male	46.09	5.72	30.08	3.33	16.01	6.73	11.59	7.41e-05
	CpGu46	cg17359975	6	132273158	645	846	Female	51.22	7.26	37.91	4.97	13.31	9.42	10.85	1.86e-08
							Male	47.49	5.5	32.02	3.9	15.47	7.19	11.46	4.69e-05
IFFO1	CpGd12	-	12	6659573	1494	297	Female	51.94	7.59	69.02	5.1	-17.08	-9.71	-14.02	1.19e-08
							Male	56.88	5.84	73.87	1.61	-16.99	-7.37	-12.7	3.92e-05
	CpGd13	-	12	6659541	1526	329	Female	48.89	6.93	62.8	4.97	-13.91	-9.13	-11.26	2.91e-08
							Male	52.29	4.7	67.32	2.16	-15.03	-7.06	-11.07	5.29e-05
	CpGd14	cg10838410	12	6659527	1540	343	Female	50.49	7.2	66.09	4.92	-15.59	-11.27	-13.19	1.3e-09
							Male	53.54	5.51	68.23	1.74	-14.69	-6.49	-10.48	9.48e-05
	CpGd15	-	12	6659525	1542	345	Female	57.71	8.26	74.56	6.08	-16.86	-9.31	-13.71	2.19e-08
							Male	61.62	6.18	78.81	2.11	-17.19	-6.66	-12.39	7.98e-05
KCNQ1	CpGd6474	cg16609872	11	2828364	362144	362036	Female	47.03	6.65	34.24	5.72	12.78	7.41	9.78	5.07e-07
							Male	42.39	4.83	29.09	2.76	13.3	8.6	10.42	1.29e-05
	CpGd7019	-	11	2858323	392103	391995	Female	46.14	8.79	32.59	8.03	13.55	8.76	10.86	5.21e-08
							Male	45.6	7.36	32.39	4.34	13.21	7.68	10.01	2.92e-05
	CpGd7020	-	11	2858330	392110	392002	Female	60.59	5.77	48.79	6.26	11.79	8.83	9.47	4.64e-08
							Male	58.03	5.8	46.61	4.25	11.42	8.55	8.94	1.35e-05
	CpGd7021	cg14637411	11	2858355	392135	392027	Female	41.45	5.2	28.89	5.75	12.56	8.82	10.08	4.75e-08
							Male	40.77	6.67	29.11	3.29	11.66	6.14	8.13	0.000139
	CpGd7022	-	11	2858384	392164	392056	Female	28.32	5.25	17.85	4.87	10.47	7.91	8.17	2.11e-07
							Male	28.41	8.47	17.09	3.08	11.32	4.52	6.66	0.000975
	CpGd7023	-	11	2858406	392186	392078	Female	38.47	5.94	24.67	6.25	13.8	8.73	11.05	5.45e-08
							Male	37.01	8.14	22.41	3.3	14.6	6.41	10.37	0.000103
	CpGd7024	-	11	2858435	392215	392107	Female	35.39	7.15	24.48	6.41	10.91	6.8	8.12	1.54e-06
							Male	35.57	5.3	24.48	3.54	11.09	8	8.51	2.19e-05
	CpGd7025	-	11	2858439	392219	392111	Female	34.06	7.36	20.67	5.54	13.39	8.36	10.6	9.93e-08
							Male	28.93	7.85	16.19	4.63	12.74	6.92	9.32	6.08e-05
	CpGu105	-	11	2465136	1085	1193	Female	18.24	2.35	15.71	2.6	2.54	3.3	1.2	0.00213
							Male	17.84	2.83	17.44	2.99	0.05	0.06	-1.41	0.475
	CpGu106	cg10678459	11	2465103	1118	1226	Female	56.29	4.86	45.84	3.61	10.45	11.7	8.9	7.39e-10
							Male	51.09	6.23	48.29	2.19	3.14	1.68	-0.41	0.0688
	CpGu107	-	11	2465099	1122	1230	Female	58.31	4.92	49	3.95	9.31	6.8	6.93	1.56e-06
							Male	54.91	4.59	48.75	2.63	5.55	2.93	1.96	0.011
	CpGu110	-	11	2464970	1251	1359	Female	35.78	3.55	31.28	3.06	4.5	6.32	3.26	3.81e-06
							Male	33.38	2.84	30.24	4.44	3.13	2.03	0.26	0.0384
	CpGu111	cg19698309	11	2464959	1262	1370	Female	56.62	3.2	50.75	2.21	5.87	9.75	4.82	1.11e-08
							Male	55.01	2.07	52.17	2.23	2.84	2.84	0.98	0.0109
	CpGu112	cg04902871	11	2464954	1267	1375	Female	37.68	3.29	31.06	2.52	6.63	9.69	5.44	1.22e-08
							Male	35	3.25	29.43	3.72	5.57	3.28	2.41	0.00561
	CpGu113	-	11	2464917	1304	1412	Female	39.12	3.96	29.66	3.17	9.47	13.78	8.27	5.88e-11
							Male	36.63	3.22	27.7	3.07	8.93	6.31	6.3	0.000116
	CpGu114	-	11	2464851	1370	1478	Female	48.07	4.53	43.32	4.17	4.76	4.73	3.01	9.71e-05
							Male	49.38	3.77	43.59	5.76	5.79	2.97	2.16	0.00897
	CpGu115	cg03371125	11	2464845	1376	1484	Female	65.88	3.64	58.21	2.47	7.67	9.18	6.21	2.66e-08
							Male	64.7	4.17	58.56	2.89	6.14	3.89	3.21	0.00229
	CpGu116	-	11	2464822	1399	1507	Female	48.82	3.39	42.83	2.69	5.99	8.08	4.7	1.6e-07
							Male	46.02	3.73	41.02	2.84	5	3.47	2.32	0.00421
