# Supplementary material for: An analysis of DNA methylation in human adipose tissue reveals differential modification of obesity genes before and after gastric bypass and weight loss
Source: Genome Biol. 2015 Jan 22;16(1):8. doi: 10.1186/s13059-014-0569-x (PMC4301800; doi:10.1186/s13059-014-0569-x)
Supplement: Additional file 7: — DNA methylation data obtained from the pyrosequence analysis of omentum in 17 women and five men before and after weight loss. Statistics for methylation before and after weight loss and gastric bypass (mean_methylation_before, mean_methylation_after) are presented. A paired t-test was performed to test for a significant difference in methylation before and after weight loss. CpG sites interrogated (CpG(pyro)) are represented as, for instance, ‘CpGd122’ indicating their location in relation to all other CpGs either ‘u’ upstream or ‘d’ downstream from the transcription start site (TSS) (for example, CpGd122 is CpG number 122 downstream of the TSS). Chromosomal locations are also presented as are Illumina probe IDs. [file 13059_2014_569_MOESM7_ESM.xls]

## Sheet: Sheet1
GeneName	CpG(pyro)	Ilmumina_probeID	Chromosome	GRCh37_hg19	From_TSS	From_ATG	Gender	mean_methylation_before	std_before	mean_methylation_after	std_after	mean_difference_methylation	t.stat	CI (95%)	p_value
PARD3B	CpGd6053	cg12157387	2	206347777	937262	937055	Female	62.25	5.31	53.45	4.7	8.8	4.79	5.59	0.000101
							Male	64.12	5.42	50.64	6.22	13.48	3.82	5.96	0.00937
PDE7B	CpGd1245	cg04627183	6	136365249	192416	192113	Female	80.74	3.58	74.19	4.26	6.54	5.49	4.46	2.48e-05
							Male	80.36	3.99	70.92	2.91	9.44	7.62	6.8	0.000798
	CpGd1246	-	6	136365253	192420	192117	Female	70.25	4.24	61.19	4.46	9.06	6.76	6.72	2.3e-06
							Male	70.4	3.23	55	5.6	15.4	6.17	10.08	0.00175
PLIN4	CpGu1	-	19	4517723	7	7	Female	87.04	5.61	79.71	5.17	7.34	3.81	3.97	0.000777
							Male	87.42	7.07	82.86	2.23	4.56	1.18	-3.65	0.151
	CpGu2	-	19	4517755	39	39	Female	54.02	5.05	46.4	4.6	7.62	7.04	5.73	1.41e-06
							Male	57.66	5.6	46.26	3.78	11.4	4.79	6.33	0.00436
	CpGu3	-	19	4517764	48	48	Female	54.73	4.98	47.14	5.72	7.59	4.16	4.41	0.000368
							Male	55.94	3.84	43.72	4.04	12.22	6.81	8.39	0.00122
	CpGu4	-	19	4517781	65	65	Female	70	5.21	62.8	5.3	7.2	5.53	4.93	2.29e-05
							Male	69.52	4.97	58.96	3.29	10.56	6.59	7.14	0.00138
	CpGu5	-	19	4517800	84	84	Female	80.18	4.13	75.77	4.28	4.41	5.4	2.98	2.97e-05
							Male	82.78	2.77	75.32	2.02	7.46	8.45	5.58	0.000536
	CpGu6	cg01907005	19	4517805	89	89	Female	81.58	5.06	75.17	6.3	6.41	4.21	3.75	0.000331
							Male	77.26	6.24	70.34	4.3	6.92	2.19	0.2	0.0466
